# Supplementary material for: 5-Bromo-3-(4-fluoro­phenyl­sulfin­yl)-2-phenyl-1-benzofuran
Source: Acta Crystallogr Sect E Struct Rep Online. 2012 Oct 31;68(Pt 11):o3242. doi: 10.1107/S1600536812044054 (PMC3515320; doi:10.1107/S1600536812044054)
Supplement: Supplementary file 1 [file e-68-o3242-sup1.cif]

##############################################################################
#                                                                            #
# This CIF contains the data in a paper accepted for publication in          #
# Acta Crystallographica Section E. It conforms to the requirements of       #
# Notes for Authors for Acta Crystallographica Section E, and has been       #
# peer reviewed under the auspices of the IUCr Commission on Journals.       #
#                                                                            #
# Full details of the Crystallographic Information File format               #
# are given in the paper "The Crystallographic Information File (CIF):       #
# a New Standard Archive File for Crystallography" by S. R. Hall, F. H.      #
# Allen and I. D. Brown [Acta Cryst. (1991), A47, 655-685].                  #
#                                                                            #
# The current version of the core CIF dictionary is obtainable from          #
# ftp://ftp.iucr.org/pub/cif_core.dic.                                       #
#                                                                            #
# Software is freely available for graphical display of the structure(s)     #
# in this CIF. For information consult the CIF software page                 #
# http://www.iucr.org/resources/cif/software.                                #
#                                                                            #
# This file may be used for bona fide research purposes within the           #
# scientific community so long as proper attribution is given to the journal # 
# article from which it was obtained.                                        #
#                                                                            #
##############################################################################
data_global
_audit_creation_method     'form.cif (version 2.0)'
_journal_data_validation_number     ?
_journal_date_recd_electronic     2012-10-18
_journal_date_accepted     2012-10-24
_journal_name_full     'Acta Crystallographica, Section E'
_journal_year     2012
_journal_volume     68
_journal_issue     11
_journal_page_first     o3242
_journal_page_last     o3242
_journal_paper_category     QO
_journal_paper_doi     10.1107/S1600536812044054
_journal_coeditor_code     BV2213
_publ_contact_author_name     'Prof. Uk Lee'
_publ_contact_author_address
;
Department of Chemistry, Pukyong National University, 599-1 Daeyeon 3-dong
Nam-gu, Busan 608-737, Republic of Korea
;
_publ_contact_author_email     'uklee@pknu.ac.kr'
_publ_contact_author_fax     '+82-51-629-5583'
_publ_contact_author_phone     '+82-51-629-5596'
_publ_section_title
;
5-Bromo-3-(4-fluorophenylsulfinyl)-2-phenyl-1-benzofuran
;
loop_
    _publ_author_name
    _publ_author_address
    'Choi, Hong Dae'
;
Department of Chemistry, Dongeui University, San 24 Kaya-dong
Busanjin-gu, Busan 614-714, Republic of Korea
;
    'Seo, Pil Ja'
;
Department of Chemistry, Dongeui University, San 24 Kaya-dong
Busanjin-gu, Busan 614-714, Republic of Korea
;
    'Lee, Uk'
;
Department of Chemistry, Pukyong National University,
599-1 Daeyeon 3-dong
Nam-gu, Busan 608-737, Republic of Korea
;
data_I
_chemical_name_systematic
;
5-Bromo-3-(4-fluorophenylsulfinyl)-2-phenyl-1-benzofuran
;
_chemical_name_common     ?
_chemical_formula_moiety     'C20 H12 Br F O2 S'
_chemical_formula_sum     'C20 H12 Br F O2 S'
_chemical_formula_iupac     'C20 H12 Br F O2 S'
_chemical_formula_weight     415.27
_chemical_melting_point_gt     446
_chemical_melting_point_lt     445
_symmetry_cell_setting     triclinic
_symmetry_space_group_name_H-M     'P -1'
_symmetry_space_group_name_Hall     '-P 1'
loop_
    _symmetry_equiv_pos_as_xyz
    'x, y, z'
    '-x, -y, -z'
_cell_length_a     9.2288(2)
_cell_length_b     9.4790(2)
_cell_length_c     10.4939(2)
_cell_angle_alpha     67.3960(10)
_cell_angle_beta     89.9330(10)
_cell_angle_gamma     82.3730(10)
_cell_volume     838.74(3)
_cell_formula_units_Z     2
_cell_measurement_reflns_used     6293
_cell_measurement_theta_min     2.23
_cell_measurement_theta_max     27.49
_cell_measurement_temperature     173(2)
_exptl_crystal_description     'block'
_exptl_crystal_colour     'colourless'
_exptl_crystal_size_max     0.386
_exptl_crystal_size_mid     0.334
_exptl_crystal_size_min     0.221
_exptl_crystal_density_diffrn     1.644
_exptl_crystal_density_meas     ?
_exptl_crystal_density_method     'not measured'
_exptl_crystal_F_000     416
_exptl_absorpt_coefficient_mu     2.596
_exptl_absorpt_correction_type     multi-scan
_exptl_absorpt_process_details     '(<i>SADABS</i>; Bruker, 2009)'
_exptl_absorpt_correction_T_min     0.5574
_exptl_absorpt_correction_T_max     0.7456
_exptl_special_details
;
;
_diffrn_ambient_temperature     173(2)
_diffrn_radiation_type     MoK\a
_diffrn_radiation_wavelength     0.71073
_diffrn_radiation_source     'rotating anode'
_diffrn_radiation_monochromator     'graphite multilayer'
_diffrn_measurement_device_type     'Bruker SMART APEXII CCD'
_diffrn_measurement_method     '\f and \w scans'
_diffrn_detector_area_resol_mean     10.0
_diffrn_reflns_number     15136
_diffrn_reflns_av_R_equivalents     0.0454
_diffrn_reflns_av_sigmaI/netI     0.0377
_diffrn_reflns_theta_min     2.11
_diffrn_reflns_theta_max     27.60
_diffrn_reflns_theta_full     27.60
_diffrn_measured_fraction_theta_max     0.996
_diffrn_measured_fraction_theta_full     0.996
_diffrn_reflns_limit_h_min     -12
_diffrn_reflns_limit_h_max     12
_diffrn_reflns_limit_k_min     -12
_diffrn_reflns_limit_k_max     12
_diffrn_reflns_limit_l_min     -13
_diffrn_reflns_limit_l_max     13
_diffrn_standards_number     0
_diffrn_standards_interval_count     ?
_diffrn_standards_interval_time     ?
_diffrn_standards_decay_%     ?
_refine_special_details
;
 Refinement of F^2^ against ALL reflections.  The weighted R-factor wR and
 goodness of fit S are based on F^2^, conventional R-factors R are based
 on F, with F set to zero for negative F^2^. The threshold expression of
 F^2^ > 2sigma(F^2^) is used only for calculating R-factors(gt) etc. and is
 not relevant to the choice of reflections for refinement.  R-factors based
 on F^2^ are statistically about twice as large as those based on F, and R-
 factors based on ALL data will be even larger.
;
_reflns_number_total     3888
_reflns_number_gt     3417
_reflns_threshold_expression     I>2\s(I)
_refine_ls_structure_factor_coef     Fsqd
_refine_ls_matrix_type     full
_refine_ls_R_factor_all     0.0360
_refine_ls_R_factor_gt     0.0301
_refine_ls_wR_factor_gt     0.0754
_refine_ls_wR_factor_ref     0.0786
_refine_ls_goodness_of_fit_ref     1.047
_refine_ls_restrained_S_all     1.047
_refine_ls_number_reflns     3888
_refine_ls_number_parameters     226
_refine_ls_number_restraints     0
_refine_ls_hydrogen_treatment     constr
_refine_ls_weighting_scheme     calc
_refine_ls_weighting_details
         'calc w=1/[\s^2^(Fo^2^)+(0.0320P)^2^+0.4488P] where P=(Fo^2^+2Fc^2^)/3'
_atom_sites_solution_hydrogens     difmap
_atom_sites_solution_primary     direct
_atom_sites_solution_secondary     difmap
_refine_ls_shift/su_max     0.001
_refine_ls_shift/su_mean     0.000
_refine_diff_density_max     0.650
_refine_diff_density_min     -0.741
_refine_ls_extinction_method     none
_refine_ls_extinction_coef     ?
loop_
    _atom_type_symbol
    _atom_type_description
    _atom_type_scat_dispersion_real
    _atom_type_scat_dispersion_imag
    _atom_type_scat_source
    'C' 'C' 0.0033 0.0016
                         'International Tables Vol C Tables 4.2.6.8 and 6.1.1.4'
    'H' 'H' 0.0000 0.0000
                         'International Tables Vol C Tables 4.2.6.8 and 6.1.1.4'
    'O' 'O' 0.0106 0.0060
                         'International Tables Vol C Tables 4.2.6.8 and 6.1.1.4'
    'F' 'F' 0.0171 0.0103
                         'International Tables Vol C Tables 4.2.6.8 and 6.1.1.4'
    'S' 'S' 0.1246 0.1234
                         'International Tables Vol C Tables 4.2.6.8 and 6.1.1.4'
    'Br' 'Br' -0.2901 2.4595
                         'International Tables Vol C Tables 4.2.6.8 and 6.1.1.4'
_computing_data_collection     '<i>APEX2</i> (Bruker, 2009)'
_computing_cell_refinement     '<i>SAINT</i> (Bruker, 2009)'
_computing_data_reduction     '<i>SAINT</i> (Bruker, 2009'
_computing_structure_solution     '<i>SHELXS97</i> (Sheldrick, 2008)'
_computing_structure_refinement     '<i>SHELXL97</i> (Sheldrick, 2008)'
_computing_molecular_graphics
        '<i>ORTEP-3</i> (Farrugia, 1997) and <i>DIAMOND</i> (Brandenburg, 1998)'
_computing_publication_material     '<i>SHELXL97</i> (Sheldrick, 2008)'
loop_
    _atom_site_type_symbol
    _atom_site_label
    _atom_site_fract_x
    _atom_site_fract_y
    _atom_site_fract_z
    _atom_site_U_iso_or_equiv
    _atom_site_adp_type
    _atom_site_calc_flag
    _atom_site_refinement_flags
    _atom_site_occupancy
    _atom_site_symmetry_multiplicity
    _atom_site_disorder_assembly
    _atom_site_disorder_group
    Br Br1 0.44656(2) 1.17299(2) 0.60200(2) 0.03743(9) Uani d . 1 2 . .
    S S1 0.34716(5) 0.48730(6) 0.74923(5) 0.02461(11) Uani d . 1 2 . .
    F F1 -0.06628(17) 0.76294(19) 0.26600(15) 0.0505(4) Uani d . 1 2 . .
    O O1 0.25847(16) 0.62748(16) 1.05071(14) 0.0266(3) Uani d . 1 2 . .
    O O2 0.49317(16) 0.5237(2) 0.69525(17) 0.0363(4) Uani d . 1 2 . .
    C C1 0.2987(2) 0.5932(2) 0.8526(2) 0.0234(4) Uani d . 1 2 . .
    C C2 0.3270(2) 0.7466(2) 0.8310(2) 0.0241(4) Uani d . 1 2 . .
    C C3 0.3706(2) 0.8705(2) 0.7217(2) 0.0267(4) Uani d . 1 2 . .
    H H3 0.3888 0.8656 0.6343 0.032 Uiso calc R 1 2 . .
    C C4 0.3862(2) 1.0009(2) 0.7466(2) 0.0282(4) Uani d . 1 2 . .
    C C5 0.3610(2) 1.0122(3) 0.8731(2) 0.0321(5) Uani d . 1 2 . .
    H H5 0.3731 1.1046 0.8848 0.039 Uiso calc R 1 2 . .
    C C6 0.3183(2) 0.8897(3) 0.9821(2) 0.0314(5) Uani d . 1 2 . .
    H H6 0.3012 0.8946 1.0697 0.038 Uiso calc R 1 2 . .
    C C7 0.3020(2) 0.7600(2) 0.9568(2) 0.0255(4) Uani d . 1 2 . .
    C C8 0.2584(2) 0.5276(2) 0.9848(2) 0.0240(4) Uani d . 1 2 . .
    C C9 0.2165(2) 0.3774(2) 1.0659(2) 0.0247(4) Uani d . 1 2 . .
    C C10 0.2675(2) 0.2991(2) 1.2042(2) 0.0288(4) Uani d . 1 2 . .
    H H10 0.3274 0.3452 1.2461 0.035 Uiso calc R 1 2 . .
    C C11 0.2304(3) 0.1551(3) 1.2792(2) 0.0367(5) Uani d . 1 2 . .
    H H11 0.2672 0.1007 1.3723 0.044 Uiso calc R 1 2 . .
    C C12 0.1402(3) 0.0891(3) 1.2200(3) 0.0421(6) Uani d . 1 2 . .
    H H12 0.1140 -0.0097 1.2729 0.051 Uiso calc R 1 2 . .
    C C13 0.0878(3) 0.1664(3) 1.0836(3) 0.0403(5) Uani d . 1 2 . .
    H H13 0.0256 0.1209 1.0432 0.048 Uiso calc R 1 2 . .
    C C14 0.1259(2) 0.3097(3) 1.0066(2) 0.0330(5) Uani d . 1 2 . .
    H H14 0.0905 0.3624 0.9129 0.040 Uiso calc R 1 2 . .
    C C15 0.2184(2) 0.5861(2) 0.60419(19) 0.0227(4) Uani d . 1 2 . .
    C C16 0.0772(2) 0.6487(3) 0.6157(2) 0.0299(4) Uani d . 1 2 . .
    H H16 0.0468 0.6502 0.7017 0.036 Uiso calc R 1 2 . .
    C C17 -0.0195(2) 0.7090(3) 0.5006(2) 0.0351(5) Uani d . 1 2 . .
    H H17 -0.1168 0.7531 0.5060 0.042 Uiso calc R 1 2 . .
    C C18 0.0288(2) 0.7034(3) 0.3788(2) 0.0328(5) Uani d . 1 2 . .
    C C19 0.1680(3) 0.6428(3) 0.3644(2) 0.0320(5) Uani d . 1 2 . .
    H H19 0.1977 0.6420 0.2779 0.038 Uiso calc R 1 2 . .
    C C20 0.2640(2) 0.5827(2) 0.4797(2) 0.0267(4) Uani d . 1 2 . .
    H H20 0.3612 0.5391 0.4735 0.032 Uiso calc R 1 2 . .
loop_
    _atom_site_aniso_label
    _atom_site_aniso_U_11
    _atom_site_aniso_U_22
    _atom_site_aniso_U_33
    _atom_site_aniso_U_12
    _atom_site_aniso_U_13
    _atom_site_aniso_U_23
    Br1 0.04254(14) 0.02593(13) 0.04180(14) -0.00937(9) 0.01229(10) -0.00950(10)
    S1 0.0270(2) 0.0261(3) 0.0238(2) -0.00184(18) 0.00172(18) -0.0136(2)
    F1 0.0572(9) 0.0564(10) 0.0337(7) 0.0041(7) -0.0179(7) -0.0169(7)
    O1 0.0355(8) 0.0270(7) 0.0204(7) -0.0083(6) 0.0049(5) -0.0113(6)
    O2 0.0255(7) 0.0541(10) 0.0394(9) -0.0050(7) 0.0052(6) -0.0293(8)
    C1 0.0251(9) 0.0254(10) 0.0215(9) -0.0040(7) 0.0017(7) -0.0112(8)
    C2 0.0239(9) 0.0264(10) 0.0241(9) -0.0031(7) 0.0015(7) -0.0123(8)
    C3 0.0288(10) 0.0271(10) 0.0246(10) -0.0045(8) 0.0052(8) -0.0104(8)
    C4 0.0258(10) 0.0253(10) 0.0318(10) -0.0049(8) 0.0037(8) -0.0090(9)
    C5 0.0362(11) 0.0275(11) 0.0369(12) -0.0054(9) 0.0012(9) -0.0170(10)
    C6 0.0402(12) 0.0327(12) 0.0274(10) -0.0070(9) 0.0035(9) -0.0176(9)
    C7 0.0279(10) 0.0267(10) 0.0231(9) -0.0060(8) 0.0034(7) -0.0103(8)
    C8 0.0243(9) 0.0276(10) 0.0231(9) -0.0043(7) -0.0002(7) -0.0130(8)
    C9 0.0247(9) 0.0258(10) 0.0250(9) -0.0042(7) 0.0047(7) -0.0112(8)
    C10 0.0281(10) 0.0293(11) 0.0279(10) -0.0018(8) 0.0026(8) -0.0107(9)
    C11 0.0433(12) 0.0293(12) 0.0298(11) -0.0002(9) 0.0084(9) -0.0048(9)
    C12 0.0493(14) 0.0257(12) 0.0510(15) -0.0111(10) 0.0186(11) -0.0126(11)
    C13 0.0401(13) 0.0371(13) 0.0515(15) -0.0134(10) 0.0071(11) -0.0233(12)
    C14 0.0324(11) 0.0363(12) 0.0341(11) -0.0072(9) 0.0014(9) -0.0170(10)
    C15 0.0267(9) 0.0223(9) 0.0208(9) -0.0064(7) 0.0022(7) -0.0093(8)
    C16 0.0285(10) 0.0374(12) 0.0265(10) -0.0041(8) 0.0047(8) -0.0155(9)
    C17 0.0296(11) 0.0419(13) 0.0331(11) -0.0004(9) -0.0009(9) -0.0154(10)
    C18 0.0405(12) 0.0299(11) 0.0263(10) -0.0058(9) -0.0070(9) -0.0087(9)
    C19 0.0452(12) 0.0314(11) 0.0215(10) -0.0089(9) 0.0060(9) -0.0116(9)
    C20 0.0298(10) 0.0261(10) 0.0262(10) -0.0059(8) 0.0072(8) -0.0118(9)
_geom_special_details
;
 All esds (except the esd in the dihedral angle between two l.s. planes)
 are estimated using the full covariance matrix.  The cell esds are taken
 into account individually in the estimation of esds in distances, angles
 and torsion angles; correlations between esds in cell parameters are only
 used when they are defined by crystal symmetry.  An approximate (isotropic)
 treatment of cell esds is used for estimating esds involving l.s. planes.
;
loop_
    _geom_bond_atom_site_label_1
    _geom_bond_atom_site_label_2
    _geom_bond_site_symmetry_2
    _geom_bond_distance
    _geom_bond_publ_flag
    Br1 C4 . 1.900(2) ?
    S1 O2 . 1.4923(16) ?
    S1 C1 . 1.7609(19) ?
    S1 C15 . 1.7941(19) ?
    F1 C18 . 1.359(2) ?
    O1 C8 . 1.371(2) ?
    O1 C7 . 1.375(2) ?
    C1 C8 . 1.358(3) ?
    C1 C2 . 1.443(3) ?
    C2 C7 . 1.390(3) ?
    C2 C3 . 1.394(3) ?
    C3 C4 . 1.382(3) ?
    C3 H3 . 0.9500 ?
    C4 C5 . 1.389(3) ?
    C5 C6 . 1.382(3) ?
    C5 H5 . 0.9500 ?
    C6 C7 . 1.380(3) ?
    C6 H6 . 0.9500 ?
    C8 C9 . 1.454(3) ?
    C9 C14 . 1.396(3) ?
    C9 C10 . 1.400(3) ?
    C10 C11 . 1.378(3) ?
    C10 H10 . 0.9500 ?
    C11 C12 . 1.382(4) ?
    C11 H11 . 0.9500 ?
    C12 C13 . 1.385(4) ?
    C12 H12 . 0.9500 ?
    C13 C14 . 1.380(3) ?
    C13 H13 . 0.9500 ?
    C14 H14 . 0.9500 ?
    C15 C20 . 1.383(3) ?
    C15 C16 . 1.383(3) ?
    C16 C17 . 1.385(3) ?
    C16 H16 . 0.9500 ?
    C17 C18 . 1.371(3) ?
    C17 H17 . 0.9500 ?
    C18 C19 . 1.369(3) ?
    C19 C20 . 1.383(3) ?
    C19 H19 . 0.9500 ?
    C20 H20 . 0.9500 ?
loop_
    _geom_angle_atom_site_label_1
    _geom_angle_atom_site_label_2
    _geom_angle_atom_site_label_3
    _geom_angle_site_symmetry_1
    _geom_angle_site_symmetry_3
    _geom_angle
    _geom_angle_publ_flag
    O2 S1 C1 . . 107.36(9) ?
    O2 S1 C15 . . 105.38(9) ?
    C1 S1 C15 . . 100.79(9) ?
    C8 O1 C7 . . 106.44(15) ?
    C8 C1 C2 . . 107.19(17) ?
    C8 C1 S1 . . 123.20(15) ?
    C2 C1 S1 . . 127.98(15) ?
    C7 C2 C3 . . 119.21(18) ?
    C7 C2 C1 . . 104.74(18) ?
    C3 C2 C1 . . 136.05(18) ?
    C4 C3 C2 . . 116.90(19) ?
    C4 C3 H3 . . 121.6 ?
    C2 C3 H3 . . 121.6 ?
    C3 C4 C5 . . 123.2(2) ?
    C3 C4 Br1 . . 118.81(16) ?
    C5 C4 Br1 . . 118.02(16) ?
    C6 C5 C4 . . 120.30(19) ?
    C6 C5 H5 . . 119.8 ?
    C4 C5 H5 . . 119.8 ?
    C7 C6 C5 . . 116.44(19) ?
    C7 C6 H6 . . 121.8 ?
    C5 C6 H6 . . 121.8 ?
    O1 C7 C6 . . 125.29(18) ?
    O1 C7 C2 . . 110.73(17) ?
    C6 C7 C2 . . 124.0(2) ?
    C1 C8 O1 . . 110.88(17) ?
    C1 C8 C9 . . 133.00(18) ?
    O1 C8 C9 . . 116.11(17) ?
    C14 C9 C10 . . 119.4(2) ?
    C14 C9 C8 . . 120.44(19) ?
    C10 C9 C8 . . 120.11(18) ?
    C11 C10 C9 . . 119.7(2) ?
    C11 C10 H10 . . 120.1 ?
    C9 C10 H10 . . 120.1 ?
    C10 C11 C12 . . 120.5(2) ?
    C10 C11 H11 . . 119.8 ?
    C12 C11 H11 . . 119.8 ?
    C11 C12 C13 . . 120.2(2) ?
    C11 C12 H12 . . 119.9 ?
    C13 C12 H12 . . 119.9 ?
    C14 C13 C12 . . 120.0(2) ?
    C14 C13 H13 . . 120.0 ?
    C12 C13 H13 . . 120.0 ?
    C13 C14 C9 . . 120.2(2) ?
    C13 C14 H14 . . 119.9 ?
    C9 C14 H14 . . 119.9 ?
    C20 C15 C16 . . 120.94(18) ?
    C20 C15 S1 . . 115.41(15) ?
    C16 C15 S1 . . 123.34(15) ?
    C15 C16 C17 . . 119.43(19) ?
    C15 C16 H16 . . 120.3 ?
    C17 C16 H16 . . 120.3 ?
    C18 C17 C16 . . 118.3(2) ?
    C18 C17 H17 . . 120.9 ?
    C16 C17 H17 . . 120.9 ?
    F1 C18 C19 . . 118.31(19) ?
    F1 C18 C17 . . 118.2(2) ?
    C19 C18 C17 . . 123.52(19) ?
    C18 C19 C20 . . 117.88(19) ?
    C18 C19 H19 . . 121.1 ?
    C20 C19 H19 . . 121.1 ?
    C15 C20 C19 . . 119.95(19) ?
    C15 C20 H20 . . 120.0 ?
    C19 C20 H20 . . 120.0 ?
loop_
    _geom_torsion_atom_site_label_1
    _geom_torsion_atom_site_label_2
    _geom_torsion_atom_site_label_3
    _geom_torsion_atom_site_label_4
    _geom_torsion_site_symmetry_1
    _geom_torsion_site_symmetry_2
    _geom_torsion_site_symmetry_3
    _geom_torsion_site_symmetry_4
    _geom_torsion
    _geom_torsion_publ_flag
    O2 S1 C1 C8 . . . . -127.11(17) ?
    C15 S1 C1 C8 . . . . 122.87(17) ?
    O2 S1 C1 C2 . . . . 36.4(2) ?
    C15 S1 C1 C2 . . . . -73.58(19) ?
    C8 C1 C2 C7 . . . . 0.7(2) ?
    S1 C1 C2 C7 . . . . -164.98(15) ?
    C8 C1 C2 C3 . . . . -179.8(2) ?
    S1 C1 C2 C3 . . . . 14.5(3) ?
    C7 C2 C3 C4 . . . . -0.1(3) ?
    C1 C2 C3 C4 . . . . -179.5(2) ?
    C2 C3 C4 C5 . . . . 0.2(3) ?
    C2 C3 C4 Br1 . . . . 179.60(14) ?
    C3 C4 C5 C6 . . . . 0.1(3) ?
    Br1 C4 C5 C6 . . . . -179.34(16) ?
    C4 C5 C6 C7 . . . . -0.5(3) ?
    C8 O1 C7 C6 . . . . -179.2(2) ?
    C8 O1 C7 C2 . . . . 1.1(2) ?
    C5 C6 C7 O1 . . . . -179.01(19) ?
    C5 C6 C7 C2 . . . . 0.6(3) ?
    C3 C2 C7 O1 . . . . 179.31(17) ?
    C1 C2 C7 O1 . . . . -1.1(2) ?
    C3 C2 C7 C6 . . . . -0.4(3) ?
    C1 C2 C7 C6 . . . . 179.24(19) ?
    C2 C1 C8 O1 . . . . 0.0(2) ?
    S1 C1 C8 O1 . . . . 166.47(13) ?
    C2 C1 C8 C9 . . . . 179.8(2) ?
    S1 C1 C8 C9 . . . . -13.7(3) ?
    C7 O1 C8 C1 . . . . -0.6(2) ?
    C7 O1 C8 C9 . . . . 179.50(16) ?
    C1 C8 C9 C14 . . . . -41.0(3) ?
    O1 C8 C9 C14 . . . . 138.82(19) ?
    C1 C8 C9 C10 . . . . 138.7(2) ?
    O1 C8 C9 C10 . . . . -41.5(3) ?
    C14 C9 C10 C11 . . . . 1.4(3) ?
    C8 C9 C10 C11 . . . . -178.28(19) ?
    C9 C10 C11 C12 . . . . -1.7(3) ?
    C10 C11 C12 C13 . . . . 0.9(4) ?
    C11 C12 C13 C14 . . . . 0.1(4) ?
    C12 C13 C14 C9 . . . . -0.4(3) ?
    C10 C9 C14 C13 . . . . -0.4(3) ?
    C8 C9 C14 C13 . . . . 179.3(2) ?
    O2 S1 C15 C20 . . . . 40.06(17) ?
    C1 S1 C15 C20 . . . . 151.62(15) ?
    O2 S1 C15 C16 . . . . -146.37(18) ?
    C1 S1 C15 C16 . . . . -34.81(19) ?
    C20 C15 C16 C17 . . . . -0.2(3) ?
    S1 C15 C16 C17 . . . . -173.42(17) ?
    C15 C16 C17 C18 . . . . 0.4(3) ?
    C16 C17 C18 F1 . . . . -179.9(2) ?
    C16 C17 C18 C19 . . . . -0.6(4) ?
    F1 C18 C19 C20 . . . . 179.91(19) ?
    C17 C18 C19 C20 . . . . 0.7(4) ?
    C16 C15 C20 C19 . . . . 0.2(3) ?
    S1 C15 C20 C19 . . . . 173.95(16) ?
    C18 C19 C20 C15 . . . . -0.4(3) ?
loop_
    _geom_hbond_atom_site_label_D
    _geom_hbond_atom_site_label_H
    _geom_hbond_atom_site_label_A
    _geom_hbond_site_symmetry_A
    _geom_hbond_distance_DH
    _geom_hbond_distance_HA
    _geom_hbond_distance_DA
    _geom_hbond_angle_DHA
    C10 H10 O2 2_667 0.95 2.41 3.341(3) 167.1
    C19 H19 O1 1_554 0.95 2.50 3.447(2) 175.2
    C16 H16 Cg 2_567 0.95 2.99 3.832(2) 148.1
_iucr_refine_instructions_details
;
TITL 1213 IN P-1
CELL  0.71073  9.22880  9.47900 10.49390 67.39600 89.93300 82.37300
ZERR 2  0.00020  0.00020  0.00020  0.00100  0.00100  0.00100
LATT 1
SFAC C H O F S BR
UNIT 40 24 4 2 2 2
TEMP -100
PLAN 30
FMAP 2
L.S. 15
ACTA
EQIV $1 1-X, 1-Y, 2-Z
EQIV $2 X, Y, -1+Z
HTAB C10 O2_$1
HTAB C19 O1_$2
MPLA 7 C15 C16 C17 C18 C19 C20 F1
MPLA 9 C1 C2 C3 C4 C5 C6 C7 O1 C8
MPLA 6 C9 C10 C11 C12 C13 C14
CONF
BOND $H
WGHT    0.032000    0.448900
FVAR       0.19335
BR1   6    0.446558    1.172987    0.602003    11.00000    0.04254    0.02593 =
         0.04180   -0.00950    0.01229   -0.00937
S1    5    0.347165    0.487301    0.749235    11.00000    0.02702    0.02608 =
         0.02378   -0.01364    0.00172   -0.00184
F1    4   -0.066279    0.762939    0.265996    11.00000    0.05717    0.05644 =
         0.03370   -0.01690   -0.01789    0.00412
O1    3    0.258473    0.627483    1.050710    11.00000    0.03553    0.02702 =
         0.02043   -0.01135    0.00494   -0.00830
O2    3    0.493165    0.523722    0.695254    11.00000    0.02548    0.05410 =
         0.03936   -0.02927    0.00521   -0.00503
C1    1    0.298732    0.593150    0.852636    11.00000    0.02515    0.02541 =
         0.02155   -0.01120    0.00170   -0.00405
C2    1    0.327048    0.746628    0.830960    11.00000    0.02390    0.02640 =
         0.02409   -0.01229    0.00154   -0.00309
C3    1    0.370648    0.870529    0.721738    11.00000    0.02885    0.02712 =
         0.02464   -0.01042    0.00522   -0.00452
AFIX  43
H3    2    0.388835    0.865558    0.634331    11.00000   -1.20000
AFIX   0
C4    1    0.386170    1.000910    0.746571    11.00000    0.02583    0.02530 =
         0.03179   -0.00900    0.00371   -0.00493
C5    1    0.360975    1.012227    0.873093    11.00000    0.03618    0.02754 =
         0.03695   -0.01704    0.00121   -0.00544
AFIX  43
H5    2    0.373119    1.104587    0.884760    11.00000   -1.20000
AFIX   0
C6    1    0.318323    0.889726    0.982056    11.00000    0.04023    0.03271 =
         0.02740   -0.01764    0.00346   -0.00704
AFIX  43
H6    2    0.301163    0.894564    1.069663    11.00000   -1.20000
AFIX   0
C7    1    0.301987    0.759970    0.956799    11.00000    0.02794    0.02672 =
         0.02309   -0.01028    0.00337   -0.00601
C8    1    0.258402    0.527634    0.984763    11.00000    0.02431    0.02756 =
         0.02310   -0.01302   -0.00023   -0.00425
C9    1    0.216501    0.377403    1.065852    11.00000    0.02467    0.02576 =
         0.02504   -0.01122    0.00473   -0.00418
C10   1    0.267483    0.299144    1.204152    11.00000    0.02809    0.02925 =
         0.02793   -0.01072    0.00263   -0.00178
AFIX  43
H10   2    0.327385    0.345178    1.246136    11.00000   -1.20000
AFIX   0
C11   1    0.230430    0.155062    1.279152    11.00000    0.04330    0.02934 =
         0.02982   -0.00484    0.00837   -0.00024
AFIX  43
H11   2    0.267197    0.100705    1.372252    11.00000   -1.20000
AFIX   0
C12   1    0.140197    0.089058    1.219952    11.00000    0.04928    0.02568 =
         0.05100   -0.01263    0.01860   -0.01113
AFIX  43
H12   2    0.114036   -0.009658    1.272877    11.00000   -1.20000
AFIX   0
C13   1    0.087763    0.166431    1.083627    11.00000    0.04015    0.03707 =
         0.05152   -0.02332    0.00709   -0.01343
AFIX  43
H13   2    0.025583    0.120888    1.043222    11.00000   -1.20000
AFIX   0
C14   1    0.125932    0.309728    1.006562    11.00000    0.03243    0.03634 =
         0.03407   -0.01698    0.00139   -0.00718
AFIX  43
H14   2    0.090457    0.362429    0.912912    11.00000   -1.20000
AFIX   0
C15   1    0.218413    0.586133    0.604192    11.00000    0.02672    0.02231 =
         0.02084   -0.00930    0.00222   -0.00641
C16   1    0.077193    0.648654    0.615656    11.00000    0.02852    0.03739 =
         0.02646   -0.01546    0.00475   -0.00408
AFIX  43
H16   2    0.046835    0.650192    0.701703    11.00000   -1.20000
AFIX   0
C17   1   -0.019533    0.708976    0.500621    11.00000    0.02962    0.04194 =
         0.03311   -0.01536   -0.00091   -0.00043
AFIX  43
H17   2   -0.116840    0.753055    0.505972    11.00000   -1.20000
AFIX   0
C18   1    0.028774    0.703436    0.378789    11.00000    0.04054    0.02992 =
         0.02625   -0.00874   -0.00703   -0.00578
C19   1    0.168001    0.642778    0.364388    11.00000    0.04524    0.03141 =
         0.02149   -0.01156    0.00600   -0.00890
AFIX  43
H19   2    0.197712    0.641988    0.277930    11.00000   -1.20000
AFIX   0
C20   1    0.264027    0.582681    0.479738    11.00000    0.02981    0.02614 =
         0.02618   -0.01181    0.00716   -0.00595
AFIX  43
H20   2    0.361239    0.539070    0.473452    11.00000   -1.20000
HKLF 4
REM  1213 IN P-1
REM R1 =  0.0301 for   3417 Fo > 4sig(Fo)  and  0.0360 for all   3888 data
REM    226 parameters refined using      0 restraints
END
WGHT      0.0320      0.4489
REM Highest difference peak  0.650,  deepest hole -0.741,  1-sigma level  0.079
Q1    1   0.5112  1.1505  0.6505  11.00000  0.05    0.65
Q2    1   0.2227  0.5895  0.5409  11.00000  0.05    0.37
Q3    1   0.2661  0.5510  0.6663  11.00000  0.05    0.35
Q4    1   0.4473  1.0961  0.5826  11.00000  0.05    0.35
Q5    1   0.2318  0.6427  0.4213  11.00000  0.05    0.29
Q6    1   0.1775  0.6531  0.6014  11.00000  0.05    0.28
Q7    1   0.3445  0.9615  0.7232  11.00000  0.05    0.27
Q8    1  -0.2961  0.6766  0.5411  11.00000  0.05    0.25
Q9    1   0.5807  0.9139  0.7571  11.00000  0.05    0.24
Q10   1  -0.1945  0.6360  0.3901  11.00000  0.05    0.24
Q11   1   0.5030  0.5981  0.7363  11.00000  0.05    0.24
Q12   1   0.3231  0.8182  0.9797  11.00000  0.05    0.23
Q13   1   0.3447  1.1489  0.5478  11.00000  0.05    0.22
Q14   1   0.4067  1.2711  0.6034  11.00000  0.05    0.22
Q15   1   0.3124  0.5904  0.4745  11.00000  0.05    0.21
Q16   1   0.2782  0.1367  1.4928  11.00000  0.05    0.21
Q17   1   0.3501  1.2506  0.5199  11.00000  0.05    0.21
Q18   1   0.2378  0.0435  1.5328  11.00000  0.05    0.21
Q19   1   0.3213  0.5538  0.7937  11.00000  0.05    0.21
Q20   1   0.4921  1.0700  0.6185  11.00000  0.05    0.21
Q21   1   0.3840  0.9785  0.8237  11.00000  0.05    0.20
Q22   1   0.2669  0.3398  0.6809  11.00000  0.05    0.20
Q23   1   0.1465  0.5788  0.6206  11.00000  0.05    0.20
Q24   1   0.3959  0.3954  1.2387  11.00000  0.05    0.20
Q25   1   0.2799 -0.1517  1.3967  11.00000  0.05    0.20
Q26   1  -0.0206  0.2062  1.1861  11.00000  0.05    0.20
Q27   1   0.3294  0.7591  0.8935  11.00000  0.05    0.20
Q28   1  -0.0717  0.2575  1.1607  11.00000  0.05    0.20
Q29   1  -0.1335  0.8610  0.2598  11.00000  0.05    0.20
Q30   1   0.3634  0.7578  0.4001  11.00000  0.05    0.20
;
