# Supplementary material for: 5-Bromo-3-(4-fluoro­phenyl­sulfin­yl)-2-phenyl-1-benzofuran
Source: Acta Crystallogr Sect E Struct Rep Online. 2012 Oct 31;68(Pt 11):o3242. doi: 10.1107/S1600536812044054 (PMC3515320; doi:10.1107/S1600536812044054)
Supplement: Supplementary file 2 [file e-68-o3242-Isup2.hkl]

# 
# h,k,l, Fc-squared, Fo-squared, sigma(Fo-squared) and status flag 
# 
data_I
_shelx_title ' 1213 IN P-1' 
_shelx_refln_list_code          4 
_shelx_F_calc_maximum      178.99 
_exptl_crystal_F_000       416.00 
_reflns_d_resolution_high  0.7670 
 
loop_ 
 _symmetry_equiv_pos_as_xyz 
 'x, y, z' 
 '-x, -y, -z' 
 
_cell_length_a     9.2288 
_cell_length_b     9.4790 
_cell_length_c    10.4939 
_cell_angle_alpha  67.396 
_cell_angle_beta   89.933 
_cell_angle_gamma  82.373 
 
_shelx_F_squared_multiplier     1.000 
 
loop_ 
 _refln_index_h 
 _refln_index_k 
 _refln_index_l 
 _refln_F_squared_calc 
 _refln_F_squared_meas 
 _refln_F_squared_sigma 
 _refln_observed_status 
   1   0   0     2845.36     2860.84    108.83 o 
   2   0   0      229.94      247.09      7.27 o 
   3   0   0      652.45      659.23     17.75 o 
   4   0   0      197.03      237.73      6.22 o 
   5   0   0      290.88      301.90      9.78 o 
   6   0   0       66.54       56.64      2.31 o 
   7   0   0        5.60        4.28      1.66 o 
   8   0   0       49.56       44.40      3.71 o 
   9   0   0      292.20      294.17     12.06 o 
  10   0   0      324.64      331.38     13.69 o 
  11   0   0       82.85       88.08      7.47 o 
 -11   1   0        2.70        3.25     11.37 o 
 -10   1   0       22.79       22.80      3.98 o 
  -9   1   0       86.09       80.63      5.36 o 
  -8   1   0      526.98      524.16     15.56 o 
  -7   1   0      551.65      529.87     15.48 o 
  -6   1   0     1024.83      987.09     19.86 o 
  -5   1   0     2926.08     2783.40     56.65 o 
  -4   1   0     5481.97     5609.33    113.16 o 
  -3   1   0     2622.33     2668.29     54.02 o 
  -2   1   0     4032.44     4236.01     90.86 o 
  -1   1   0      593.85      644.37     15.39 o 
   0   1   0     1276.23     1347.45     77.27 o 
   1   1   0      623.48      642.72     16.34 o 
   2   1   0     1482.65     1519.41     38.54 o 
   3   1   0     5687.56     5462.64    138.86 o 
   4   1   0      218.41      189.39      6.22 o 
   5   1   0      657.33      628.22     21.38 o 
   6   1   0       73.42       76.71      3.23 o 
   7   1   0      102.74      110.18      5.50 o 
   8   1   0        0.20       -0.40      2.20 o 
   9   1   0        1.94       -1.32      3.02 o 
  10   1   0       21.42       29.08      4.16 o 
  11   1   0       47.28       66.29      6.13 o 
  12   1   0      217.94      226.30     18.19 o 
 -11   2   0       55.59       79.05      7.56 o 
 -10   2   0        8.09        6.87      4.06 o 
  -9   2   0       49.56       54.73      3.67 o 
  -8   2   0      346.10      337.09     10.74 o 
  -7   2   0      241.18      228.31      6.03 o 
  -6   2   0       17.66       25.96      2.43 o 
  -5   2   0     2526.06     2558.97     52.47 o 
  -4   2   0     2337.84     2288.33     46.86 o 
  -3   2   0     1230.25     1145.15     23.68 o 
  -2   2   0     1384.66     1327.62     27.24 o 
  -1   2   0      140.05      134.67      3.71 o 
   0   2   0      691.40      777.02     24.44 o 
   1   2   0     9063.88     9210.37    340.76 o 
   2   2   0     2938.89     3155.19     78.98 o 
   3   2   0       76.85       81.82      4.05 o 
   4   2   0      257.77      252.53      7.07 o 
   5   2   0     2632.33     2709.58     77.64 o 
   6   2   0     2491.75     2433.62     98.63 o 
   7   2   0     1394.30     1376.44     46.16 o 
   8   2   0      855.99      842.27     29.27 o 
   9   2   0      113.58      113.21      7.93 o 
  10   2   0       12.47       12.09      3.61 o 
  11   2   0       43.82       44.92      5.04 o 
  12   2   0        1.60        2.51      5.39 o 
 -11   3   0       34.54       33.54      6.77 o 
 -10   3   0      393.94      394.16     14.34 o 
  -9   3   0      372.02      399.43     12.83 o 
  -8   3   0       93.33       96.07      3.79 o 
  -7   3   0       44.04       45.27      2.37 o 
  -6   3   0       19.04       22.63      2.35 o 
  -5   3   0      221.91      202.06      5.17 o 
  -4   3   0       43.91       52.83      2.41 o 
  -3   3   0      257.82      314.84      7.13 o 
  -2   3   0     1755.62     1793.50     36.67 o 
  -1   3   0     2945.46     3019.72     78.40 o 
   0   3   0     2746.71     2882.52     63.85 o 
   1   3   0    13184.61    12335.87    404.06 o 
   2   3   0     1310.99     1465.54     37.30 o 
   3   3   0      161.37      161.33      4.77 o 
   4   3   0        2.01        7.11      1.81 o 
   5   3   0     1357.51     1520.65     39.22 o 
   6   3   0       18.25       24.10      2.12 o 
   7   3   0       64.08       70.83      4.42 o 
   8   3   0      518.71      524.85     19.15 o 
   9   3   0      465.88      493.45     18.50 o 
  10   3   0      118.09      124.23      7.20 o 
  11   3   0       87.45       94.61      6.81 o 
 -10   4   0       14.12       11.70      4.11 o 
  -9   4   0        0.51        0.38      2.77 o 
  -8   4   0      409.79      403.02     14.05 o 
  -7   4   0      917.17      881.57     22.83 o 
  -6   4   0      789.04      777.09     17.96 o 
  -5   4   0      874.72      888.01     19.22 o 
  -4   4   0       83.99       77.63      2.68 o 
  -3   4   0      122.19      111.64      3.59 o 
  -2   4   0     1067.62     1098.98     26.57 o 
  -1   4   0       23.08       11.24      1.15 o 
   0   4   0       83.89      126.13      3.30 o 
   1   4   0       42.90       75.96      5.61 o 
   2   4   0       92.99       70.59      3.28 o 
   3   4   0     7921.48     8349.33    249.46 o 
   4   4   0     2206.36     2271.75     57.50 o 
   5   4   0      428.53      424.57     11.62 o 
   6   4   0      119.35      121.85      5.35 o 
   7   4   0       66.14       72.12      5.08 o 
   8   4   0       46.90       51.87      4.60 o 
   9   4   0       66.96       61.42      5.44 o 
  10   4   0        6.29        3.43      3.66 o 
  11   4   0      132.76      135.96     17.52 o 
  -9   5   0       18.44       13.73      4.55 o 
  -8   5   0       64.39       59.32      4.91 o 
  -7   5   0        0.45        0.50      2.50 o 
  -6   5   0        7.31        6.84      1.88 o 
  -5   5   0      299.92      301.87      7.59 o 
  -4   5   0     1282.17     1314.24     30.11 o 
  -3   5   0      650.30      615.00     16.22 o 
  -2   5   0      646.58      616.20     15.70 o 
  -1   5   0      973.02     1048.48     28.46 o 
   0   5   0      161.03      161.82      6.77 o 
   1   5   0      130.63      100.50      3.99 o 
   2   5   0      173.26      203.32      9.34 o 
   3   5   0      393.14      417.19     19.38 o 
   4   5   0      239.51      222.71      7.00 o 
   5   5   0     1712.34     1680.57     47.45 o 
   6   5   0     3180.92     3139.20     99.63 o 
   7   5   0      469.60      465.77     19.76 o 
   8   5   0      705.02      687.39     29.29 o 
   9   5   0        8.10        7.86      3.46 o 
  10   5   0       69.00       60.22      6.55 o 
  11   5   0       42.29       36.62      5.27 o 
  -9   6   0       53.84       57.83     10.03 o 
  -8   6   0       12.83       21.23      3.96 o 
  -7   6   0        2.53        1.10      2.97 o 
  -6   6   0        6.75        5.36      2.74 o 
  -5   6   0      191.28      193.20      7.15 o 
  -4   6   0      214.55      208.85      6.99 o 
  -3   6   0        2.15        6.49      1.98 o 
  -2   6   0      475.41      494.39     14.56 o 
  -1   6   0     1975.27     1958.30     52.09 o 
   0   6   0     2036.20     2038.19     69.78 o 
   1   6   0     1234.05     1191.45     29.91 o 
   2   6   0     1984.16     1914.85     54.91 o 
   3   6   0      720.41      712.50     21.66 o 
   4   6   0        7.03        6.45      1.98 o 
   5   6   0        0.86        1.61      1.96 o 
   6   6   0       96.36       93.97      5.33 o 
   7   6   0       32.10       26.53      3.92 o 
   8   6   0        4.89        1.76      3.32 o 
   9   6   0      243.26      245.33     12.38 o 
  10   6   0      338.04      334.73     22.34 o 
  11   6   0      143.18      125.45     10.97 o 
  -8   7   0       20.69       23.44      4.53 o 
  -7   7   0      278.71      274.87     12.82 o 
  -6   7   0      463.80      459.51     22.86 o 
  -5   7   0      217.55      217.68      8.04 o 
  -4   7   0        6.66        5.20      2.27 o 
  -3   7   0      194.23      190.91      7.21 o 
  -2   7   0      597.79      526.40     14.95 o 
  -1   7   0      486.97      478.74     22.86 o 
   0   7   0       31.35       45.24      3.61 o 
   1   7   0     1214.44     1137.00     47.58 o 
   2   7   0     1843.22     1709.72     57.99 o 
   3   7   0      315.10      282.42     12.48 o 
   4   7   0      425.05      417.57     13.79 o 
   5   7   0       50.33       59.19      3.85 o 
   6   7   0      184.49      181.98      8.38 o 
   7   7   0       49.76       48.59      4.26 o 
   8   7   0      174.14      171.27      9.71 o 
   9   7   0        0.61       -3.61      3.61 o 
  10   7   0        2.36       11.32      5.35 o 
  -7   8   0      156.59      157.63      7.86 o 
  -6   8   0        1.52       -3.05      3.39 o 
  -5   8   0      187.65      198.73     11.93 o 
  -4   8   0      567.63      565.24     14.89 o 
  -3   8   0      823.63      828.43     25.44 o 
  -2   8   0      606.76      592.07     16.02 o 
  -1   8   0       66.33       64.97      8.48 o 
   0   8   0       17.37       15.90      4.95 o 
   1   8   0        2.61        7.83      4.33 o 
   2   8   0      359.30      353.90     21.38 o 
   3   8   0      133.20      129.85      8.29 o 
   4   8   0       17.71       11.92      4.09 o 
   5   8   0      535.98      488.29     18.91 o 
   6   8   0      749.07      716.64     31.34 o 
   7   8   0      645.58      642.27     28.14 o 
   8   8   0      158.05      194.20     14.98 o 
   9   8   0       43.41       51.05      5.90 o 
  -5   9   0       34.45       39.80      4.60 o 
  -4   9   0        5.82        2.84      3.11 o 
  -3   9   0        0.48        0.88      3.19 o 
  -2   9   0       91.97      100.64      7.22 o 
  -1   9   0      180.99      187.72     21.70 o 
   0   9   0      614.28      605.32     35.75 o 
   1   9   0      452.21      448.06     29.51 o 
   2   9   0      114.74      139.03      9.56 o 
   3   9   0      247.81      268.69     16.04 o 
   4   9   0      340.19      322.39     14.69 o 
   5   9   0       18.45       21.30      4.75 o 
   6   9   0       70.38       61.90      7.16 o 
   7   9   0       25.41       15.34      7.89 o 
   8   9   0      215.43      244.22     18.46 o 
  -4  10   0       37.23       44.60      5.84 o 
  -3  10   0       11.38        9.20      4.60 o 
  -2  10   0       95.82      103.09      7.64 o 
  -1  10   0      180.59      180.51     12.66 o 
   0  10   0       46.84       52.77     10.57 o 
   1  10   0      134.42      143.22     15.99 o 
   2  10   0      357.55      356.13     34.26 o 
   3  10   0      504.25      497.93     35.02 o 
   4  10   0      268.53      269.03     30.25 o 
   5  10   0      157.59      146.55     17.39 o 
   6  10   0       23.70        9.40      5.66 o 
   7  10   0      113.19      117.39     10.43 o 
  -1  11   0       20.78       30.26      7.99 o 
   0  11   0       73.98       86.73     10.04 o 
   1  11   0      104.77      130.78     12.23 o 
   2  11   0      133.69      157.96     11.47 o 
   3  11   0       22.38       27.77     14.24 o 
   4  11   0       64.32       43.59      7.19 o 
  -2 -11   1       13.12       14.72      8.41 o 
  -1 -11   1       41.19       36.91     13.91 o 
  -6 -10   1       16.73       17.90      6.32 o 
  -5 -10   1       63.78       55.33      6.89 o 
  -4 -10   1       63.39       66.91      7.58 o 
  -3 -10   1       69.87       74.95     12.68 o 
  -2 -10   1      374.70      387.15     30.05 o 
  -1 -10   1      646.85      652.28     27.25 o 
   0 -10   1      190.99      198.56     16.37 o 
   1 -10   1       11.99       11.32      6.67 o 
   2 -10   1       78.16       80.61      7.58 o 
   3 -10   1       10.09        8.62      4.69 o 
  -8  -9   1      179.55      182.70     15.51 o 
  -7  -9   1      210.69      187.19     11.71 o 
  -6  -9   1      212.69      217.57     13.31 o 
  -5  -9   1       36.28       29.21      6.76 o 
  -4  -9   1       45.87       49.77      6.43 o 
  -3  -9   1      113.48      120.04      8.99 o 
  -2  -9   1      244.36      217.39     12.48 o 
  -1  -9   1      122.59      130.65      9.98 o 
   0  -9   1      149.11      172.12     11.50 o 
   1  -9   1      604.43      598.42     28.87 o 
   2  -9   1      608.62      611.59     24.86 o 
   3  -9   1       10.93       14.40      4.25 o 
   4  -9   1       26.26       35.51      8.75 o 
   5  -9   1        2.52        5.48      4.50 o 
  -9  -8   1        7.45       -3.21      5.35 o 
  -8  -8   1       37.17       42.80      7.76 o 
  -7  -8   1      157.54      143.65      9.26 o 
  -6  -8   1      541.36      521.50     24.02 o 
  -5  -8   1      781.48      749.43     27.25 o 
  -4  -8   1      674.63      680.52     39.29 o 
  -3  -8   1      736.03      658.04     25.13 o 
  -2  -8   1      173.52      160.01     12.41 o 
  -1  -8   1      418.12      366.53     19.97 o 
   0  -8   1      467.14      434.30     32.62 o 
   1  -8   1        7.47        8.73      5.11 o 
   2  -8   1      206.36      212.23     10.28 o 
   3  -8   1        7.32        9.64      3.94 o 
   4  -8   1      954.81      965.54     30.43 o 
   5  -8   1      205.37      222.23      8.56 o 
   6  -8   1      164.07      173.93     15.31 o 
 -10  -7   1      194.85      178.91     16.99 o 
  -9  -7   1      116.48      118.49      7.77 o 
  -8  -7   1        8.51        6.05      3.73 o 
  -7  -7   1        7.77        2.73      2.88 o 
  -6  -7   1       13.40       17.35      3.01 o 
  -5  -7   1      185.53      179.36      8.97 o 
  -4  -7   1      536.91      495.70     19.05 o 
  -3  -7   1       94.63      103.14      7.03 o 
  -2  -7   1      196.49      184.70      9.91 o 
  -1  -7   1      757.36      748.78     49.75 o 
   0  -7   1     1168.78     1155.34     64.73 o 
   1  -7   1      425.96      422.13     16.03 o 
   2  -7   1       31.28       24.00      3.73 o 
   3  -7   1      121.84      112.11      5.05 o 
   4  -7   1       27.35       28.06      3.01 o 
   5  -7   1      514.76      515.33     15.80 o 
   6  -7   1        2.66        1.82      2.98 o 
   7  -7   1       92.93      108.41      6.95 o 
 -10  -6   1       64.75       64.59      5.94 o 
  -9  -6   1      189.75      189.31     10.08 o 
  -8  -6   1      775.16      782.31     32.05 o 
  -7  -6   1      659.14      664.73     27.46 o 
  -6  -6   1        9.82       11.66      2.46 o 
  -5  -6   1       62.95       74.37      4.56 o 
  -4  -6   1       24.21       26.39      2.66 o 
  -3  -6   1        6.58        7.04      1.97 o 
  -2  -6   1        8.94        8.52      6.42 o 
  -1  -6   1      767.73      717.76     38.38 o 
   0  -6   1     1246.21     1280.28     34.76 o 
   1  -6   1     1528.27     1521.99     49.40 o 
   2  -6   1     1575.74     1497.26     47.49 o 
   3  -6   1      977.25      982.90     25.28 o 
   4  -6   1      247.25      265.16     15.82 o 
   5  -6   1       14.44       18.05      2.93 o 
   6  -6   1       39.98       39.97      5.37 o 
   7  -6   1       41.12       43.03      4.26 o 
   8  -6   1        6.32        6.60      3.87 o 
 -11  -5   1       11.93       19.50      4.60 o 
 -10  -5   1       21.64       26.91      6.02 o 
  -9  -5   1       64.91       66.32      5.39 o 
  -8  -5   1       35.15       32.66      4.01 o 
  -7  -5   1       13.63       14.43      3.12 o 
  -6  -5   1     1536.80     1511.25     42.91 o 
  -5  -5   1     1833.64     1864.96     52.69 o 
  -4  -5   1     2857.71     2838.05     72.03 o 
  -3  -5   1      645.51      572.19     25.68 o 
  -2  -5   1      524.88      532.59     16.10 o 
  -1  -5   1       61.23       79.12      8.96 o 
   0  -5   1      118.74      104.12      5.20 o 
   1  -5   1        9.76        5.77      2.90 o 
   2  -5   1      148.33      136.95      5.18 o 
   3  -5   1      238.63      262.78      7.90 o 
   4  -5   1      477.72      482.18     13.27 o 
   5  -5   1     1139.30     1142.24     33.91 o 
   6  -5   1       89.95       95.85      4.54 o 
   7  -5   1      106.93      111.31      6.55 o 
   8  -5   1       29.06       32.34      6.81 o 
   9  -5   1        2.07        9.63      5.22 o 
 -11  -4   1      439.77      472.24     21.14 o 
 -10  -4   1      467.95      459.25     20.18 o 
  -9  -4   1       10.13        9.46      3.32 o 
  -8  -4   1       33.02       29.95      3.66 o 
  -7  -4   1        8.00        5.26      2.42 o 
  -6  -4   1        0.30        0.58      1.72 o 
  -5  -4   1        3.62        3.58      1.43 o 
  -4  -4   1        7.15        8.76      1.39 o 
  -3  -4   1     1652.03     1717.38     55.86 o 
  -2  -4   1     1784.09     1815.27     73.77 o 
  -1  -4   1     6485.97     6550.46    214.90 o 
   0  -4   1     1000.03      998.86     32.21 o 
   1  -4   1       24.75       27.61      2.47 o 
   2  -4   1        3.28        4.01      1.06 o 
   3  -4   1      262.22      249.49      6.11 o 
   4  -4   1      219.93      205.78      5.36 o 
   5  -4   1        8.33        9.77      1.55 o 
   6  -4   1      230.15      222.66      6.22 o 
   7  -4   1      432.04      430.60     12.51 o 
   8  -4   1      402.38      422.14     23.05 o 
   9  -4   1      167.07      154.27     10.80 o 
  10  -4   1      110.90      118.77     10.16 o 
 -11  -3   1       47.35       49.32      5.85 o 
 -10  -3   1       75.02       73.35      6.95 o 
  -9  -3   1      648.91      632.81     26.27 o 
  -8  -3   1      235.50      231.29     10.97 o 
  -7  -3   1      737.30      712.58     31.56 o 
  -6  -3   1     1328.85     1374.82     34.73 o 
  -5  -3   1      127.01      147.23      6.52 o 
  -4  -3   1        6.25        7.05      1.16 o 
  -3  -3   1      717.60      822.40     24.29 o 
  -2  -3   1        2.42        1.86      0.94 o 
  -1  -3   1      685.21      718.06     20.78 o 
   0  -3   1     3841.86     3894.91    230.58 o 
   1  -3   1     3431.93     3354.15     87.22 o 
   2  -3   1     4020.40     4003.82     80.89 o 
   3  -3   1     2102.13     2181.69     41.18 o 
   4  -3   1      173.41      175.28      5.67 o 
   5  -3   1        1.76        1.81      1.18 o 
   6  -3   1        0.73        3.76      1.49 o 
   7  -3   1       52.36       48.89      2.56 o 
   8  -3   1        5.49        3.86      1.95 o 
   9  -3   1        3.55        3.02      2.11 o 
  10  -3   1       26.72       35.37      4.87 o 
 -11  -2   1        1.29        1.99      3.67 o 
 -10  -2   1        0.47       -3.07      3.07 o 
  -9  -2   1      163.39      158.72      7.76 o 
  -8  -2   1        4.90        6.63      2.52 o 
  -7  -2   1      636.81      636.07     22.28 o 
  -6  -2   1     1038.38     1009.25     30.04 o 
  -5  -2   1     5005.89     5100.43    126.59 o 
  -4  -2   1     3285.08     3431.56     95.34 o 
  -3  -2   1     2702.35     2855.21     81.75 o 
  -2  -2   1      528.01      607.00     17.81 o 
  -1  -2   1      848.63     1049.06     56.29 o 
   0  -2   1      172.77      148.39      7.64 o 
   1  -2   1      108.44      128.75      3.77 o 
   2  -2   1      170.05      192.34      4.45 o 
   3  -2   1      870.53      863.32     16.56 o 
   4  -2   1     1009.81      955.85     20.03 o 
   5  -2   1      570.13      528.11     11.60 o 
   6  -2   1     1144.53     1076.56     26.48 o 
   7  -2   1      366.17      373.61      9.20 o 
   8  -2   1      151.60      141.88      5.50 o 
   9  -2   1      109.02      111.95      5.28 o 
  10  -2   1      180.21      188.99      7.71 o 
  11  -2   1       33.14       45.85      4.91 o 
 -11  -1   1      261.29      280.91     14.34 o 
 -10  -1   1      595.25      601.41     22.26 o 
  -9  -1   1      105.65      102.93     10.98 o 
  -8  -1   1       23.70       21.06      3.01 o 
  -7  -1   1        1.46        9.90      7.63 o 
  -6  -1   1       11.76       25.00      2.15 o 
  -5  -1   1        2.95        5.37      1.00 o 
  -4  -1   1       66.55       55.25      2.05 o 
  -3  -1   1      955.91      925.88     21.57 o 
  -2  -1   1    10082.10     8156.66    327.40 o 
  -1  -1   1     3460.19     3412.37    134.86 o 
   0  -1   1       58.78       58.70      2.46 o 
   1  -1   1       52.71       67.89      3.93 o 
   2  -1   1       55.30       67.03      1.83 o 
   3  -1   1     1217.69     1336.29     25.26 o 
   4  -1   1      562.36      635.90     13.48 o 
   5  -1   1      316.22      302.36      6.93 o 
   6  -1   1     1725.87     1741.33     38.29 o 
   7  -1   1     1772.06     1746.06     41.77 o 
   8  -1   1      706.68      701.36     17.48 o 
   9  -1   1      135.57      152.17     11.43 o 
  10  -1   1       35.66       30.76      3.47 o 
  11  -1   1        0.71        3.20      4.00 o 
 -11   0   1        9.64       10.77      4.72 o 
 -10   0   1      142.23      145.86      7.81 o 
  -9   0   1      153.96      153.55      7.64 o 
  -8   0   1     1351.17     1317.67     44.59 o 
  -7   0   1      880.86      907.75     31.02 o 
  -6   0   1       53.58       51.06      2.57 o 
  -5   0   1      664.23      685.65     19.78 o 
  -4   0   1      634.65      775.90     20.65 o 
  -3   0   1      911.78      885.78     22.80 o 
  -2   0   1        3.54        3.44      0.80 o 
  -1   0   1      245.44      259.49      7.55 o 
   0   0   1      288.91      296.31     12.48 o 
   1   0   1     4569.85     4538.62    117.83 o 
   2   0   1    32038.26    23633.01    788.50 o 
   3   0   1    10794.13     9767.85    252.74 o 
   4   0   1       39.93       35.86      1.31 o 
   5   0   1      611.76      656.77     13.88 o 
   6   0   1       33.06       27.99      1.48 o 
   7   0   1      112.37      117.09      4.69 o 
   8   0   1       68.32       68.85      3.65 o 
   9   0   1       42.42       50.08      4.43 o 
  10   0   1       61.08       65.43      6.52 o 
  11   0   1      153.67      163.74      9.03 o 
 -11   1   1        2.47        4.24      4.25 o 
 -10   1   1        8.65       11.23      3.97 o 
  -9   1   1        1.91        3.91      2.93 o 
  -8   1   1      303.55      285.48     11.29 o 
  -7   1   1      337.85      316.45     11.94 o 
  -6   1   1     1392.43     1352.66     33.30 o 
  -5   1   1     1492.72     1334.70     32.76 o 
  -4   1   1     1118.33     1047.20     25.66 o 
  -3   1   1      701.92      719.50     20.90 o 
  -2   1   1    19243.93    15789.79    679.38 o 
  -1   1   1      248.79      257.88      8.23 o 
   0   1   1       10.87        7.21      2.74 o 
   1   1   1      256.09      264.73      6.89 o 
   2   1   1      487.21      518.35     11.31 o 
   3   1   1      436.91      431.23     11.27 o 
   4   1   1     2671.76     2607.27     61.01 o 
   5   1   1     2566.21     2502.70     67.62 o 
   6   1   1      476.37      444.29     12.93 o 
   7   1   1      154.82      153.54      5.57 o 
   8   1   1        1.90        2.85      3.17 o 
   9   1   1        6.40        5.23      3.63 o 
  10   1   1       10.92        5.87      3.66 o 
  11   1   1       13.03        7.18      4.17 o 
 -11   2   1      100.27       98.41     10.03 o 
 -10   2   1      116.34      135.48      8.79 o 
  -9   2   1       16.14       17.71      3.96 o 
  -8   2   1       28.02       25.77      2.57 o 
  -7   2   1       48.66       49.67      2.73 o 
  -6   2   1      387.20      390.22      9.13 o 
  -5   2   1      145.34      131.40      3.50 o 
  -4   2   1     1970.87     2078.84     42.42 o 
  -3   2   1      212.34      189.38      4.49 o 
  -2   2   1     9453.14     9068.83    170.64 o 
  -1   2   1    10825.94    10273.13    300.00 o 
   0   2   1     1755.67     1804.13     47.06 o 
   1   2   1      324.88      378.12     11.70 o 
   2   2   1      458.81      498.42     11.39 o 
   3   2   1       28.35       37.17      3.47 o 
   4   2   1       41.26       49.41      2.81 o 
   5   2   1        7.26       11.38      1.37 o 
   6   2   1      154.68      138.68      4.92 o 
   7   2   1      677.15      659.84     23.17 o 
   8   2   1     1305.35     1308.27     44.28 o 
   9   2   1      528.12      525.78     19.53 o 
  10   2   1       57.43       53.36      5.06 o 
  11   2   1       52.05       46.79      5.49 o 
  12   2   1        0.13        4.81      9.90 o 
 -11   3   1        0.17        1.12      5.35 o 
 -10   3   1       67.89       61.86      9.36 o 
  -9   3   1      467.73      439.10     15.21 o 
  -8   3   1      346.71      369.24     11.69 o 
  -7   3   1     1159.08     1141.00     25.46 o 
  -6   3   1      130.60      128.23      4.48 o 
  -5   3   1      178.48      161.96      4.12 o 
  -4   3   1      387.22      401.40      8.45 o 
  -3   3   1       72.61       47.33      2.12 o 
  -2   3   1     1147.54     1116.78     23.05 o 
  -1   3   1     1201.49     1295.52     26.25 o 
   0   3   1      160.26      158.53      4.87 o 
   1   3   1    15825.59    14624.81    435.85 o 
   2   3   1      978.18      957.63     28.30 o 
   3   3   1     1998.67     1948.96     49.64 o 
   4   3   1      700.72      731.61     21.70 o 
   5   3   1       83.76       92.03      3.33 o 
   6   3   1       17.16       19.59      2.48 o 
   7   3   1      104.69      118.43      6.02 o 
   8   3   1       84.18       77.12      4.94 o 
   9   3   1       51.77       64.20      5.80 o 
  10   3   1      295.15      304.35     12.97 o 
  11   3   1      181.88      185.03      9.84 o 
 -10   4   1       19.24       21.61      3.81 o 
  -9   4   1       80.12       90.14      5.33 o 
  -8   4   1       74.28       74.15      3.44 o 
  -7   4   1        6.41        7.44      1.74 o 
  -6   4   1      836.95      810.25     18.58 o 
  -5   4   1     1443.89     1406.57     29.66 o 
  -4   4   1     1498.41     1406.64     27.66 o 
  -3   4   1      762.47      760.62     16.44 o 
  -2   4   1      506.99      495.20     14.38 o 
  -1   4   1      195.03      227.88      5.79 o 
   0   4   1      213.71      203.44     11.82 o 
   1   4   1      495.27      511.97     12.14 o 
   2   4   1        8.55       17.31      1.91 o 
   3   4   1     1131.95     1132.42     37.57 o 
   4   4   1     1942.95     1934.45     49.00 o 
   5   4   1     1439.02     1485.69     53.22 o 
   6   4   1     1855.73     1773.02     59.14 o 
   7   4   1      334.54      324.47     12.68 o 
   8   4   1        7.28        1.85      2.72 o 
   9   4   1       14.96       18.69      7.64 o 
  10   4   1       30.41       30.56      4.59 o 
  11   4   1       14.00       12.79      4.33 o 
 -10   5   1       62.20       54.03      7.76 o 
  -9   5   1        2.42       -1.60      4.81 o 
  -8   5   1        1.93       -2.19      2.19 o 
  -7   5   1      359.02      349.75     18.31 o 
  -6   5   1       46.69       46.12      2.52 o 
  -5   5   1        0.22        0.61      1.69 o 
  -4   5   1      354.73      362.52      8.83 o 
  -3   5   1     1283.55     1326.13     30.29 o 
  -2   5   1     1517.59     1411.41     31.46 o 
  -1   5   1     1727.36     1644.46     33.65 o 
   0   5   1      655.85      659.01     16.42 o 
   1   5   1     3043.60     3280.23     79.21 o 
   2   5   1      171.41      189.65      8.03 o 
   3   5   1     2008.45     2040.38     54.32 o 
   4   5   1        0.56        2.01      1.43 o 
   5   5   1       71.84       77.49      3.66 o 
   6   5   1       33.89       32.23      3.60 o 
   7   5   1     1262.76     1227.97     48.67 o 
   8   5   1      952.79      891.49     36.11 o 
   9   5   1      537.30      496.22     21.63 o 
  10   5   1       82.10       91.96      7.07 o 
  11   5   1       31.15       38.07      5.46 o 
  -9   6   1      378.22      343.96     13.88 o 
  -8   6   1      468.53      429.70     16.83 o 
  -7   6   1      120.67      123.93      6.05 o 
  -6   6   1       39.33       40.69      4.16 o 
  -5   6   1        5.98        6.79      2.24 o 
  -4   6   1      341.92      343.80      9.93 o 
  -3   6   1     1035.05     1025.19     20.89 o 
  -2   6   1      159.11      137.82      4.35 o 
  -1   6   1      190.37      213.84      6.03 o 
   0   6   1      173.03      163.73      4.78 o 
   1   6   1     1104.75     1102.36     27.86 o 
   2   6   1     3218.30     3280.66     80.05 o 
   3   6   1     1087.15     1057.41     30.94 o 
   4   6   1      458.61      464.07     14.56 o 
   5   6   1       44.48       49.26      4.12 o 
   6   6   1      575.67      595.77     20.78 o 
   7   6   1       22.92       20.16      3.66 o 
   8   6   1      309.37      285.29     13.63 o 
   9   6   1        2.28        1.02      3.66 o 
  10   6   1        5.70        6.95      4.35 o 
  11   6   1       40.52       37.81      6.55 o 
  -8   7   1       69.76       67.49      5.67 o 
  -7   7   1        2.30        1.01      3.30 o 
  -6   7   1      267.61      263.58     10.29 o 
  -5   7   1      413.60      413.12     22.12 o 
  -4   7   1      412.05      419.98     12.20 o 
  -3   7   1      113.11      117.96      5.60 o 
  -2   7   1      279.96      263.60      8.22 o 
  -1   7   1      347.85      335.69     10.09 o 
   0   7   1      169.29      148.75      7.26 o 
   1   7   1      359.82      351.01     11.65 o 
   2   7   1       36.93       34.68      3.67 o 
   3   7   1      345.55      321.55     15.13 o 
   4   7   1     5385.95     5072.50    141.74 o 
   5   7   1      519.76      522.85     16.45 o 
   6   7   1        9.10       11.15      2.97 o 
   7   7   1       47.99       39.36      4.68 o 
   8   7   1      134.48      126.33      8.15 o 
   9   7   1      151.26      138.07      8.79 o 
  10   7   1       28.58       22.69      5.14 o 
  -7   8   1       26.47       31.33      8.14 o 
  -6   8   1       81.99       80.40      8.23 o 
  -5   8   1      120.62      112.72      6.77 o 
  -4   8   1       23.17       26.01      3.36 o 
  -3   8   1      641.86      652.76     17.42 o 
  -2   8   1      987.42      996.74     25.55 o 
  -1   8   1      949.00      973.15     24.74 o 
   0   8   1      722.53      742.98     22.60 o 
   1   8   1      375.11      379.03     16.47 o 
   2   8   1       68.42       74.12      6.40 o 
   3   8   1       41.65       34.23      4.84 o 
   4   8   1      598.02      533.33     31.07 o 
   5   8   1      100.40      108.86      6.92 o 
   6   8   1       14.56       13.26      3.63 o 
   7   8   1      524.44      504.08     18.63 o 
   8   8   1      226.40      234.75     15.78 o 
   9   8   1      176.46      186.20     10.95 o 
  -6   9   1       12.61       17.13      8.26 o 
  -5   9   1        2.56        4.21      3.69 o 
  -4   9   1      211.83      203.69      8.76 o 
  -3   9   1      325.92      307.92      9.89 o 
  -2   9   1       98.45      101.71      7.01 o 
  -1   9   1      176.03      170.62     11.73 o 
   0   9   1      345.25      353.86     12.80 o 
   1   9   1      114.85      119.96     14.22 o 
   2   9   1      412.25      392.49     17.30 o 
   3   9   1      474.50      463.51     19.06 o 
   4   9   1      191.46      199.23     10.56 o 
   5   9   1        6.44        7.93      5.59 o 
   6   9   1      247.27      235.64     18.19 o 
   7   9   1      106.11      101.61      8.38 o 
   8   9   1       13.10        6.69      6.42 o 
   9   9   1       74.39       79.18      9.90 o 
  -4  10   1      111.42      119.65      6.85 o 
  -3  10   1        8.70       15.34      4.61 o 
  -2  10   1       34.87       40.17      5.06 o 
  -1  10   1      188.54      195.34      9.54 o 
   0  10   1      140.49      141.57     10.45 o 
   1  10   1       67.93       80.87      8.27 o 
   2  10   1        0.18        0.97      4.94 o 
   3  10   1      214.28      197.89     14.26 o 
   4  10   1      105.07      116.42      8.78 o 
   5  10   1      748.95      669.78     34.42 o 
   6  10   1      276.86      270.53     15.99 o 
   7  10   1       35.09       32.76      8.96 o 
  -2  11   1      246.71      275.91     15.09 o 
  -1  11   1      226.88      238.44     22.10 o 
   0  11   1       28.25       29.59      7.29 o 
   1  11   1       49.07       59.22      8.21 o 
   2  11   1      254.99      257.31     14.39 o 
   3  11   1      194.71      210.69     12.68 o 
   4  11   1       24.91       19.44      6.07 o 
   5  11   1       70.51       64.99     11.50 o 
  -5 -10   2        1.51        3.34      5.29 o 
  -4 -10   2       14.47       13.54      5.95 o 
  -3 -10   2        9.85        3.27      6.00 o 
  -2 -10   2       43.46       45.83      7.65 o 
  -1 -10   2      218.70      212.68     13.60 o 
   0 -10   2      356.12      375.19     51.11 o 
   1 -10   2      253.51      233.51     24.40 o 
   2 -10   2       92.63       95.95      8.75 o 
  -7  -9   2      200.98      189.16     12.71 o 
  -6  -9   2      509.38      458.18     46.28 o 
  -5  -9   2      256.60      251.04     16.93 o 
  -4  -9   2      223.70      206.21     23.45 o 
  -3  -9   2       11.47        3.91      5.08 o 
  -2  -9   2       96.90       87.83     13.91 o 
  -1  -9   2        3.97        0.87      5.39 o 
   0  -9   2      105.24       84.89      8.87 o 
   1  -9   2       58.69       56.16      8.15 o 
   2  -9   2      358.29      363.53     24.71 o 
   3  -9   2      133.11      146.52      7.52 o 
   4  -9   2      284.48      306.30     17.90 o 
  -8  -8   2        6.58        0.53      5.62 o 
  -7  -8   2       10.04        7.36      4.54 o 
  -6  -8   2       42.86       48.87      7.89 o 
  -5  -8   2      173.13      175.91     10.93 o 
  -4  -8   2      692.91      657.90     25.21 o 
  -3  -8   2      920.34      854.65     31.82 o 
  -2  -8   2      615.76      564.92     22.95 o 
  -1  -8   2      376.19      374.68     28.89 o 
   0  -8   2        2.35        5.29      6.51 o 
   1  -8   2      112.51      107.91     11.68 o 
   2  -8   2       99.17       88.19      8.27 o 
   3  -8   2       93.25       83.48      5.87 o 
   4  -8   2       84.23       90.05      6.68 o 
   5  -8   2       24.80       22.27      5.06 o 
   6  -8   2      249.45      240.09     16.68 o 
  -9  -7   2      338.58      358.47     16.56 o 
  -8  -7   2      259.30      263.74     17.65 o 
  -7  -7   2       92.35      110.93      8.43 o 
  -6  -7   2       14.56       14.48      4.48 o 
  -5  -7   2       23.14       27.05      4.61 o 
  -4  -7   2       30.71       25.74      4.55 o 
  -3  -7   2      330.41      291.69     13.30 o 
  -2  -7   2      433.17      395.36     21.33 o 
  -1  -7   2      331.09      324.55     38.52 o 
   0  -7   2      704.72      711.98     34.79 o 
   1  -7   2      232.69      201.95     14.55 o 
   2  -7   2      929.95      948.18     29.31 o 
   3  -7   2        9.40       10.97      3.28 o 
   4  -7   2       20.31       23.43      2.86 o 
   5  -7   2       62.77       59.13      6.72 o 
   6  -7   2       24.45       26.88      4.06 o 
   7  -7   2       29.45       26.47      3.90 o 
 -10  -6   2        4.78        2.09      3.56 o 
  -9  -6   2       11.62        1.52      3.46 o 
  -8  -6   2      214.59      240.18     11.73 o 
  -7  -6   2      652.02      641.88     22.08 o 
  -6  -6   2     1112.99     1092.43     31.81 o 
  -5  -6   2      746.57      741.56     22.37 o 
  -4  -6   2      145.44      118.17      5.37 o 
  -3  -6   2       11.90        8.24      7.22 o 
  -2  -6   2       30.32       24.07      5.14 o 
  -1  -6   2        3.03        7.80      4.49 o 
   0  -6   2        3.48        5.97      4.87 o 
   1  -6   2       28.78       32.12      6.55 o 
   2  -6   2      911.22      947.57     24.61 o 
   3  -6   2     2218.16     2176.40     61.86 o 
   4  -6   2       90.55       91.22      4.24 o 
   5  -6   2      325.14      317.56      9.89 o 
   6  -6   2      121.91      120.53      5.62 o 
   7  -6   2        0.78        6.51      3.00 o 
   8  -6   2       79.29       78.46      5.45 o 
 -11  -5   2       37.38       39.05      6.69 o 
 -10  -5   2        5.16        3.82      3.64 o 
  -9  -5   2       20.29       14.39      3.56 o 
  -8  -5   2        0.09       -2.62      2.62 o 
  -7  -5   2        7.00        5.77      2.76 o 
  -6  -5   2       14.16       24.23      2.41 o 
  -5  -5   2      287.11      308.85     11.65 o 
  -4  -5   2      687.17      673.23     23.73 o 
  -3  -5   2     3021.79     2949.02     95.50 o 
  -2  -5   2     1822.82     1697.07    104.59 o 
  -1  -5   2      628.19      583.10     27.36 o 
   0  -5   2        3.43        4.45      3.73 o 
   1  -5   2      174.37      151.41      7.02 o 
   2  -5   2      322.30      347.55      9.74 o 
   3  -5   2       20.57       14.36      1.81 o 
   4  -5   2      135.67      133.97      5.21 o 
   5  -5   2      817.15      817.76     26.59 o 
   6  -5   2       90.97      106.82      7.18 o 
   7  -5   2      329.24      329.86     18.80 o 
   8  -5   2      164.21      161.34     13.19 o 
   9  -5   2       13.24       14.07      6.83 o 
 -11  -4   2      102.95      114.27      8.03 o 
 -10  -4   2      113.65      122.54      7.90 o 
  -9  -4   2      602.78      584.86     24.41 o 
  -8  -4   2      888.99      919.60     36.63 o 
  -7  -4   2        7.01        9.77      2.47 o 
  -6  -4   2       18.62       16.06      2.03 o 
  -5  -4   2       19.02       32.21      2.04 o 
  -4  -4   2       15.97       17.39      2.70 o 
  -3  -4   2        9.08       10.55      1.88 o 
  -2  -4   2      555.95      551.92     16.45 o 
  -1  -4   2      697.41      693.13     26.12 o 
   0  -4   2     4325.07     4218.74    172.80 o 
   1  -4   2     4765.46     4926.48    151.97 o 
   2  -4   2      907.80      925.83     21.25 o 
   3  -4   2        3.55        3.60      1.18 o 
   4  -4   2      129.96      123.40      3.73 o 
   5  -4   2      184.09      179.39      5.50 o 
   6  -4   2      232.28      234.49     10.63 o 
   7  -4   2        1.92        3.49      2.51 o 
   8  -4   2       47.48       45.25      4.03 o 
   9  -4   2       36.93       51.12      6.25 o 
 -11  -3   2       19.83       14.21      4.75 o 
 -10  -3   2        6.78        9.55      3.71 o 
  -9  -3   2       18.38       16.62      4.95 o 
  -8  -3   2      429.32      429.66     20.86 o 
  -7  -3   2     1582.67     1541.31     59.78 o 
  -6  -3   2     1423.50     1472.60     37.26 o 
  -5  -3   2      745.82      736.67     21.24 o 
  -4  -3   2      551.14      567.50     17.08 o 
  -3  -3   2     2975.74     3418.96    128.93 o 
  -2  -3   2       95.91      124.70      5.27 o 
  -1  -3   2      268.16      325.46     15.87 o 
   0  -3   2       69.31       85.61      4.02 o 
   1  -3   2      143.47      144.51      5.29 o 
   2  -3   2     1072.94     1058.38     23.92 o 
   3  -3   2     3009.09     2883.38     58.96 o 
   4  -3   2     1343.19     1327.60     25.61 o 
   5  -3   2      399.33      424.33      9.78 o 
   6  -3   2       32.05       32.57      2.19 o 
   7  -3   2       28.99       27.25      2.27 o 
   8  -3   2       16.92       20.51      2.61 o 
   9  -3   2        0.30       -0.73      2.44 o 
  10  -3   2       19.73       11.15      2.78 o 
 -11  -2   2      299.72      295.51     14.85 o 
 -10  -2   2       12.42       14.40      4.28 o 
  -9  -2   2        3.45        2.95      3.01 o 
  -8  -2   2      141.42      132.36      7.33 o 
  -7  -2   2      248.33      247.46     16.18 o 
  -6  -2   2      454.45      522.79     13.78 o 
  -5  -2   2     1821.13     1888.09     47.32 o 
  -4  -2   2     2430.69     2454.60     70.47 o 
  -3  -2   2     3459.52     3446.49    136.56 o 
  -2  -2   2     4771.04     4809.19    189.71 o 
  -1  -2   2      327.16      319.91     13.06 o 
   0  -2   2       27.44       28.65      3.98 o 
   1  -2   2      236.05      220.04      6.52 o 
   2  -2   2      347.52      371.46      8.85 o 
   3  -2   2        5.42        7.79      1.42 o 
   4  -2   2       44.37       61.72      2.24 o 
   5  -2   2      509.86      500.16     10.23 o 
   6  -2   2     2526.11     2479.80     51.35 o 
   7  -2   2       25.18       32.09      2.94 o 
   8  -2   2      350.69      355.52     11.53 o 
   9  -2   2       77.06       60.52      3.63 o 
  10  -2   2      268.78      241.69     10.63 o 
  11  -2   2       18.34       21.24      4.51 o 
 -11  -1   2        5.65        4.85      4.37 o 
 -10  -1   2      304.37      317.89     15.07 o 
  -9  -1   2      473.68      485.29     25.65 o 
  -8  -1   2      608.35      644.44     22.78 o 
  -7  -1   2      276.96      286.22     10.92 o 
  -6  -1   2       16.64       26.98      1.92 o 
  -5  -1   2        1.72        7.10      1.47 o 
  -4  -1   2       57.00       74.78      2.53 o 
  -3  -1   2       47.11       42.40      2.28 o 
  -2  -1   2     2549.07     2526.97    100.15 o 
  -1  -1   2     2192.20     2287.32     93.27 o 
   0  -1   2     5135.54     5253.54    248.36 o 
   1  -1   2     7006.19     6999.51    210.24 o 
   2  -1   2     3275.83     3442.54     69.60 o 
   3  -1   2       48.66       59.88      2.08 o 
   4  -1   2      145.23      156.51      4.00 o 
   5  -1   2      964.83     1052.21     20.30 o 
   6  -1   2     1376.58     1374.45     28.77 o 
   7  -1   2       26.35       26.77      2.52 o 
   8  -1   2     1243.98     1207.54     29.46 o 
   9  -1   2      499.26      496.11     19.60 o 
  10  -1   2       32.29       45.63      5.45 o 
  11  -1   2       88.12      103.67      5.80 o 
 -11   0   2       18.71       25.24      5.75 o 
 -10   0   2        7.24        3.16      3.73 o 
  -9   0   2       57.49       63.68      4.86 o 
  -8   0   2      648.69      636.44     22.54 o 
  -7   0   2     1162.60     1137.78     38.21 o 
  -6   0   2     2072.76     2024.76     57.47 o 
  -5   0   2     2784.37     2935.47     74.51 o 
  -4   0   2      196.25      196.01      5.68 o 
  -3   0   2      934.49      999.05     30.33 o 
  -2   0   2      194.44      193.39      6.05 o 
  -1   0   2     1307.33     1342.37     53.62 o 
   0   0   2       57.07       68.29      2.60 o 
   1   0   2       30.96       46.00      1.97 o 
   2   0   2       64.93      110.63      2.72 o 
   3   0   2     3583.32     3593.42     72.79 o 
   4   0   2     6580.44     6745.21    136.63 o 
   5   0   2     2492.19     2554.74     52.29 o 
   6   0   2        4.77        4.81      1.20 o 
   7   0   2      661.71      671.52     16.75 o 
   8   0   2      101.45       90.50      3.50 o 
   9   0   2       25.30       26.32      3.14 o 
  10   0   2       18.79       13.40      3.11 o 
  11   0   2       30.35       36.96      5.31 o 
 -11   1   2       11.68        7.46      4.63 o 
 -10   1   2      107.02      100.01      7.28 o 
  -9   1   2       23.42       40.86      4.80 o 
  -8   1   2       88.20       79.77      4.78 o 
  -7   1   2      169.94      158.84      5.90 o 
  -6   1   2       33.61       31.99      2.43 o 
  -5   1   2       88.08      124.95      6.80 o 
  -4   1   2     3166.51     3111.64     79.08 o 
  -3   1   2     7492.18     7329.14    184.78 o 
  -2   1   2      281.95      265.76     10.62 o 
  -1   1   2      604.76      688.26     49.22 o 
   0   1   2     8429.51     7886.92    301.65 o 
   1   1   2      721.30      769.46     16.51 o 
   2   1   2       76.24       91.52      3.13 o 
   3   1   2     1065.52     1139.04     21.87 o 
   4   1   2      440.65      415.18      8.37 o 
   5   1   2      206.95      179.16      4.04 o 
   6   1   2     2461.95     2410.56     57.08 o 
   7   1   2     2335.53     2299.31     54.63 o 
   8   1   2       72.08       79.95      4.01 o 
   9   1   2       23.61       29.11      3.86 o 
  10   1   2        1.07        0.59      3.47 o 
  11   1   2       35.30       34.70      5.29 o 
 -11   2   2       57.28       50.68      6.33 o 
 -10   2   2       39.09       47.25      5.66 o 
  -9   2   2      318.73      304.04     14.46 o 
  -8   2   2      193.85      188.22      9.74 o 
  -7   2   2      108.05      117.54      4.97 o 
  -6   2   2       45.58       39.18      2.08 o 
  -5   2   2        4.37        7.99      1.16 o 
  -4   2   2      845.42      845.13     20.78 o 
  -3   2   2       11.17       13.21      1.00 o 
  -2   2   2     6932.42     7294.84    182.69 o 
  -1   2   2     3120.57     3310.97     70.90 o 
   0   2   2     6575.85     6485.95    123.91 o 
   1   2   2     4718.36     5006.39    104.09 o 
   2   2   2     4085.79     4334.13     92.54 o 
   3   2   2     2461.59     2600.60     52.65 o 
   4   2   2        8.37       12.61      0.82 o 
   5   2   2      116.19      125.37      3.28 o 
   6   2   2      227.64      238.09      7.65 o 
   7   2   2       14.24       11.37      2.28 o 
   8   2   2       29.69       37.27      3.68 o 
   9   2   2      675.95      634.17     23.15 o 
  10   2   2      177.62      179.72      9.07 o 
  11   2   2       32.28       28.07      5.29 o 
 -11   3   2       12.67       11.15      4.99 o 
 -10   3   2      112.07      111.23      8.32 o 
  -9   3   2        8.71        8.14      3.96 o 
  -8   3   2      287.81      304.06     14.28 o 
  -7   3   2     1783.80     1720.30     42.58 o 
  -6   3   2     1698.89     1686.26     41.46 o 
  -5   3   2      277.85      250.20      5.92 o 
  -4   3   2     1351.26     1361.20     28.11 o 
  -3   3   2      597.26      586.09     12.52 o 
  -2   3   2     1244.70     1267.20     27.39 o 
  -1   3   2     1175.07     1211.37     24.46 o 
   0   3   2     2554.83     2648.26     52.76 o 
   1   3   2     1486.01     1571.43     30.35 o 
   2   3   2     1409.89     1407.31     27.20 o 
   3   3   2     3799.39     3863.63     83.43 o 
   4   3   2     1455.40     1400.48     44.39 o 
   5   3   2      176.57      166.58      6.76 o 
   6   3   2      187.97      185.71      6.35 o 
   7   3   2       17.85       20.66      2.85 o 
   8   3   2       17.81       17.43      3.15 o 
   9   3   2      387.97      376.24     14.97 o 
  10   3   2        0.76        0.35      3.45 o 
  11   3   2      101.67      105.29      7.10 o 
 -10   4   2        5.62        6.34      7.49 o 
  -9   4   2       80.06       83.47      5.18 o 
  -8   4   2       41.85       49.08      3.81 o 
  -7   4   2      389.77      366.17      9.68 o 
  -6   4   2       38.12       36.42      1.99 o 
  -5   4   2      219.01      222.69      5.80 o 
  -4   4   2      417.10      379.39      8.78 o 
  -3   4   2     2148.72     2138.03     43.80 o 
  -2   4   2     2496.34     2513.25     50.53 o 
  -1   4   2     1302.69     1336.05     29.33 o 
   0   4   2       52.26       72.23      3.89 o 
   1   4   2       64.87       59.14      2.25 o 
   2   4   2       39.41       34.68      1.61 o 
   3   4   2        0.03       -0.43      0.87 o 
   4   4   2      226.70      219.49      6.26 o 
   5   4   2      500.08      450.88     11.75 o 
   6   4   2     1140.33     1086.13     37.02 o 
   7   4   2     1466.42     1451.84     49.17 o 
   8   4   2      765.07      779.48     27.70 o 
   9   4   2       21.60       19.82      3.61 o 
  10   4   2        8.16       11.14      3.86 o 
  11   4   2       45.01       41.50      5.24 o 
 -10   5   2       30.83       28.83      5.29 o 
  -9   5   2      107.43      125.75      7.90 o 
  -8   5   2      105.71      101.70      6.87 o 
  -7   5   2       33.45       28.28      2.82 o 
  -6   5   2       14.08       34.81     11.17 o 
  -5   5   2      669.90      662.04     16.89 o 
  -4   5   2      334.89      310.84      7.73 o 
  -3   5   2      702.86      769.76     16.72 o 
  -2   5   2      231.50      233.02      5.93 o 
  -1   5   2     3690.27     3609.60     72.28 o 
   0   5   2     2427.92     2288.54     46.19 o 
   1   5   2     1925.23     1857.01     38.06 o 
   2   5   2      337.39      339.69      7.28 o 
   3   5   2     1158.74     1246.07     30.68 o 
   4   5   2     1090.91     1144.45     28.28 o 
   5   5   2      481.88      485.10     15.00 o 
   6   5   2       36.94       30.46      3.29 o 
   7   5   2       50.59       60.80      4.61 o 
   8   5   2       15.60       10.68      3.21 o 
   9   5   2      282.81      277.23     12.04 o 
  10   5   2      622.05      641.34     24.10 o 
  11   5   2      131.00      137.34      8.34 o 
  -9   6   2       24.69       32.63      6.69 o 
  -8   6   2      136.58      128.37      6.78 o 
  -7   6   2      539.80      544.81     15.82 o 
  -6   6   2     1245.54     1171.69     39.34 o 
  -5   6   2      244.35      247.53      7.62 o 
  -4   6   2      111.58      105.90      3.85 o 
  -3   6   2      131.92      123.86      3.87 o 
  -2   6   2      307.56      276.64      7.03 o 
  -1   6   2     2269.80     2268.37     46.24 o 
   0   6   2      174.09      171.89      4.80 o 
   1   6   2       35.11       43.12      2.07 o 
   2   6   2     2540.10     2603.81     63.41 o 
   3   6   2      759.77      746.64     19.03 o 
   4   6   2      343.30      350.84     11.42 o 
   5   6   2     1017.90      983.74     28.70 o 
   6   6   2      257.35      276.78     12.93 o 
   7   6   2       44.92       41.01      4.56 o 
   8   6   2       86.40       85.49      8.69 o 
   9   6   2       21.03       18.09      4.24 o 
  10   6   2       16.02       11.77      4.43 o 
  11   6   2       84.50       93.65      7.84 o 
  -8   7   2       53.65       54.80      5.68 o 
  -7   7   2       46.28       51.52      4.54 o 
  -6   7   2       44.70       47.70      4.18 o 
  -5   7   2        1.86        0.40      2.82 o 
  -4   7   2      741.84      750.06     21.47 o 
  -3   7   2     1026.07     1019.32     24.09 o 
  -2   7   2       69.42       65.94      3.53 o 
  -1   7   2      514.53      541.95     13.31 o 
   0   7   2      182.94      182.11      5.52 o 
   1   7   2      533.79      524.71     12.44 o 
   2   7   2      418.52      423.23     11.82 o 
   3   7   2       28.10       31.70      3.10 o 
   4   7   2       24.67       19.56      2.80 o 
   5   7   2      686.24      644.65     19.70 o 
   6   7   2     2389.24     2264.71     74.01 o 
   7   7   2      505.93      481.08     21.12 o 
   8   7   2       40.18       34.88      4.95 o 
   9   7   2        2.83        2.57      5.22 o 
  10   7   2       25.61       21.55      9.23 o 
  -7   8   2        6.37        5.81      3.71 o 
  -6   8   2       90.59       89.86      5.62 o 
  -5   8   2       50.89       53.92      5.21 o 
  -4   8   2      546.58      546.61     18.12 o 
  -3   8   2       29.99       23.91      2.75 o 
  -2   8   2      451.86      450.05     12.87 o 
  -1   8   2      590.11      568.87     15.47 o 
   0   8   2     1420.50     1431.59     35.10 o 
   1   8   2      516.94      522.06     16.39 o 
   2   8   2     1512.33     1436.49     50.52 o 
   3   8   2       23.24       24.72      4.05 o 
   4   8   2      181.67      175.31      7.43 o 
   5   8   2      279.47      273.68     10.04 o 
   6   8   2       88.77      101.38      6.37 o 
   7   8   2        9.12       16.45      4.16 o 
   8   8   2       28.66       27.22      5.06 o 
   9   8   2      149.60      147.84      9.67 o 
  10   8   2       66.03       70.87      7.19 o 
  -6   9   2      130.69      122.70      6.94 o 
  -5   9   2      342.66      339.99     30.13 o 
  -4   9   2       85.62       81.32     13.81 o 
  -3   9   2       39.09       37.82      3.60 o 
  -2   9   2      219.48      221.38     11.14 o 
  -1   9   2      515.98      500.13     13.99 o 
   0   9   2       74.70       73.65      5.08 o 
   1   9   2       55.67       56.00      4.47 o 
   2   9   2      348.82      294.50     23.83 o 
   3   9   2      785.75      726.12     26.98 o 
   4   9   2      224.81      195.98     14.17 o 
   5   9   2       63.38       72.39      9.81 o 
   6   9   2       84.95       82.74      8.69 o 
   7   9   2       97.83       99.57     15.38 o 
   8   9   2       95.34       82.65     10.16 o 
   9   9   2       14.15       13.79      5.14 o 
  -5  10   2       24.68       22.56      4.61 o 
  -4  10   2       48.54       50.03      5.07 o 
  -3  10   2      389.91      425.01     19.36 o 
  -2  10   2      142.55      149.60      6.33 o 
  -1  10   2       12.44       18.41      4.02 o 
   0  10   2      255.46      256.34     11.15 o 
   1  10   2      179.11      191.72     11.59 o 
   2  10   2      215.27      244.93     13.02 o 
   3  10   2       19.07       30.49      5.77 o 
   4  10   2        7.42        4.03      4.63 o 
   5  10   2      511.55      495.59     37.56 o 
   6  10   2      160.93      154.98     11.27 o 
   7  10   2      127.24      122.78      9.90 o 
   8  10   2      112.78      144.18     14.18 o 
  -3  11   2       46.37       55.89      7.28 o 
  -2  11   2       69.63       67.01     11.23 o 
  -1  11   2      260.66      273.19     11.78 o 
   0  11   2      246.18      277.09     15.37 o 
   1  11   2      261.50      286.85     15.34 o 
   2  11   2       43.96       32.84      6.61 o 
   3  11   2       55.24       53.06      7.37 o 
   4  11   2       96.83      113.25      9.01 o 
   5  11   2      286.70      228.19     22.07 o 
   6  11   2       95.72       95.74      9.67 o 
  -3 -10   3        4.28       -5.88     11.23 o 
  -2 -10   3        1.31       -3.98      6.00 o 
  -1 -10   3       37.91       34.20      7.96 o 
  -6  -9   3      158.80      137.51     10.40 o 
  -5  -9   3      156.18      154.11      9.89 o 
  -4  -9   3      519.29      514.44     33.81 o 
  -3  -9   3      366.94      342.20     17.99 o 
  -2  -9   3       69.34       84.12     14.28 o 
  -1  -9   3       35.66       42.12      9.60 o 
   0  -9   3       37.05       52.24     11.23 o 
   1  -9   3        7.21        3.99      6.56 o 
   2  -9   3       51.64       46.44      7.64 o 
   3  -9   3        2.57       10.74      6.97 o 
  -8  -8   3        8.16        4.55      5.88 o 
  -7  -8   3        2.39        1.03      4.25 o 
  -6  -8   3       63.88       60.19      6.08 o 
  -5  -8   3        5.66        4.93      4.46 o 
  -4  -8   3       91.39       86.79      7.43 o 
  -3  -8   3      139.91      145.50      9.71 o 
  -2  -8   3      825.15      794.90     48.55 o 
  -1  -8   3      570.31      601.83     31.67 o 
   0  -8   3      281.02      274.09     18.81 o 
   1  -8   3      103.52       98.90     12.03 o 
   2  -8   3        7.99        6.29      5.55 o 
   3  -8   3      110.43      132.39     13.11 o 
   4  -8   3       77.89       74.52      8.42 o 
   5  -8   3        3.55       -0.24      4.45 o 
  -9  -7   3       97.26      107.26      9.63 o 
  -8  -7   3      670.59      694.40     39.32 o 
  -7  -7   3      443.92      441.58     19.82 o 
  -6  -7   3      248.80      227.21     10.66 o 
  -5  -7   3       33.17       23.62      6.07 o 
  -4  -7   3       13.00        1.25      3.84 o 
  -3  -7   3       29.92       27.40      7.36 o 
  -2  -7   3        0.77        5.23      8.69 o 
  -1  -7   3       17.71        8.95      5.90 o 
   0  -7   3      704.86      685.00     37.72 o 
   1  -7   3      684.16      654.89     33.21 o 
   2  -7   3      298.79      290.52     18.59 o 
   3  -7   3      108.65      120.13      6.65 o 
   4  -7   3      530.30      547.69     23.82 o 
   5  -7   3        4.88       11.00      4.28 o 
   6  -7   3        9.01        6.30      3.05 o 
 -10  -6   3        0.53        2.80      4.95 o 
  -9  -6   3        8.53       14.40      5.48 o 
  -8  -6   3        3.76       -3.27      4.01 o 
  -7  -6   3       92.77       88.95      5.04 o 
  -6  -6   3      240.09      252.16     10.60 o 
  -5  -6   3     1809.85     1666.94     55.60 o 
  -4  -6   3      922.77      867.49     38.87 o 
  -3  -6   3      669.12      657.07     31.09 o 
  -2  -6   3      250.19      255.68     21.00 o 
  -1  -6   3       16.76       14.62      5.52 o 
   0  -6   3      261.58      271.32     26.88 o 
   1  -6   3        4.99        1.95      5.18 o 
   2  -6   3       28.79       26.39      4.84 o 
   3  -6   3       52.61       54.72      3.64 o 
   4  -6   3       83.23       81.66      4.58 o 
   5  -6   3      728.07      711.08     22.34 o 
   6  -6   3      201.47      206.89     11.58 o 
   7  -6   3       47.18       41.86      4.94 o 
 -10  -5   3      302.52      309.81     14.45 o 
  -9  -5   3      180.04      170.99      9.24 o 
  -8  -5   3       11.19        9.87      2.96 o 
  -7  -5   3       11.03       12.41      3.07 o 
  -6  -5   3      106.20      100.28      4.56 o 
  -5  -5   3      282.59      256.74     10.46 o 
  -4  -5   3       70.54       80.78      9.19 o 
  -3  -5   3      784.42      785.76     35.27 o 
  -2  -5   3     1297.23     1246.65     54.05 o 
  -1  -5   3     1270.30     1247.26     54.32 o 
   0  -5   3     1174.74     1085.65     47.99 o 
   1  -5   3      152.72      141.56     10.66 o 
   2  -5   3       62.87       64.34      4.00 o 
   3  -5   3       30.56       26.98      2.19 o 
   4  -5   3       77.15       83.03      4.42 o 
   5  -5   3        3.75        0.44      2.27 o 
   6  -5   3       28.46       27.56      3.21 o 
   7  -5   3      295.66      297.91     16.56 o 
   8  -5   3      259.86      269.76     23.49 o 
 -11  -4   3        4.46        4.02      4.09 o 
 -10  -4   3        5.09        2.36      3.36 o 
  -9  -4   3       93.94       99.74     13.51 o 
  -8  -4   3      390.75      390.14     16.75 o 
  -7  -4   3     1408.16     1433.38     55.72 o 
  -6  -4   3      403.95      394.68     10.92 o 
  -5  -4   3      102.30      113.33      5.73 o 
  -4  -4   3       95.98       93.80      4.31 o 
  -3  -4   3       49.19       59.94      8.77 o 
  -2  -4   3      129.99      137.73      6.57 o 
  -1  -4   3      126.49      138.90      6.78 o 
   0  -4   3        9.46        7.56      3.39 o 
   1  -4   3     2616.03     2590.19     81.26 o 
   2  -4   3     2178.35     2102.43     59.64 o 
   3  -4   3     2489.10     2450.33     60.05 o 
   4  -4   3      135.71      141.29      5.18 o 
   5  -4   3      203.49      205.29      6.12 o 
   6  -4   3       69.53       73.50      4.09 o 
   7  -4   3        2.90       -0.58      2.78 o 
   8  -4   3        0.25        3.32      3.04 o 
   9  -4   3        3.49       -2.58      3.25 o 
 -11  -3   3       46.03       53.13      5.78 o 
 -10  -3   3      140.06      151.74      8.87 o 
  -9  -3   3       29.45       32.54      5.88 o 
  -8  -3   3       24.96       28.42      4.95 o 
  -7  -3   3       43.69       45.47      3.44 o 
  -6  -3   3      589.48      607.82     15.90 o 
  -5  -3   3     2219.32     2209.26     63.80 o 
  -4  -3   3     4128.94     4022.59    159.63 o 
  -3  -3   3      352.89      313.59     12.95 o 
  -2  -3   3      487.18      482.50     16.56 o 
  -1  -3   3     1200.38     1490.33     57.49 o 
   0  -3   3      674.85      801.76     61.18 o 
   1  -3   3       72.76       86.13      4.94 o 
   2  -3   3       10.99       19.58      1.25 o 
   3  -3   3      395.71      404.66      9.22 o 
   4  -3   3     1462.84     1429.12     32.53 o 
   5  -3   3      405.45      418.54      9.59 o 
   6  -3   3      408.40      421.33     12.37 o 
   7  -3   3       81.03       76.90      4.67 o 
   8  -3   3        3.65        2.54      2.39 o 
   9  -3   3       30.92       34.01      5.73 o 
  10  -3   3        7.47       11.53      3.57 o 
 -11  -2   3       56.80       72.05      9.76 o 
 -10  -2   3      213.31      239.32     12.11 o 
  -9  -2   3      398.65      414.00     18.05 o 
  -8  -2   3      153.43      147.72      7.78 o 
  -7  -2   3       15.39       12.92      6.55 o 
  -6  -2   3        1.00        1.58      1.11 o 
  -5  -2   3     1275.27     1372.94     46.99 o 
  -4  -2   3      207.94      242.72      9.14 o 
  -3  -2   3      934.83      942.50     38.47 o 
  -2  -2   3     6192.76     6367.85    356.56 o 
  -1  -2   3     3135.48     3494.51    123.05 o 
   0  -2   3     2442.72     2627.30    164.87 o 
   1  -2   3      222.26      229.99      9.07 o 
   2  -2   3      930.85     1013.62     22.86 o 
   3  -2   3      291.46      354.82      8.03 o 
   4  -2   3      164.12      178.25      4.70 o 
   5  -2   3       56.62       55.55      2.38 o 
   6  -2   3      429.42      445.15      9.46 o 
   7  -2   3       84.65       89.63      5.16 o 
   8  -2   3      477.74      502.59     19.34 o 
   9  -2   3      267.61      288.32     12.42 o 
  10  -2   3       29.68       28.22      4.79 o 
 -11  -1   3       26.37       28.06      8.56 o 
 -10  -1   3       41.46       33.40      4.88 o 
  -9  -1   3      254.19      242.97     11.80 o 
  -8  -1   3      315.03      302.53     13.52 o 
  -7  -1   3     1136.96     1183.04     38.06 o 
  -6  -1   3      677.54      716.22     20.69 o 
  -5  -1   3      317.43      330.65      8.10 o 
  -4  -1   3      138.62      149.97      6.33 o 
  -3  -1   3      330.16      388.90     13.57 o 
  -2  -1   3      163.32      130.00     10.16 o 
  -1  -1   3      357.20      368.60     13.24 o 
   0  -1   3     1846.58     1818.04     60.56 o 
   1  -1   3     4681.61     4726.62    116.74 o 
   2  -1   3     2821.60     2836.31     62.72 o 
   3  -1   3     2973.32     3043.34     61.95 o 
   4  -1   3     1225.84     1279.30     26.71 o 
   5  -1   3       85.59       89.95      3.01 o 
   6  -1   3      237.36      222.41      5.27 o 
   7  -1   3       15.83       11.73      1.90 o 
   8  -1   3      646.30      625.10     16.07 o 
   9  -1   3       13.21       10.21      2.26 o 
  10  -1   3      357.90      380.21     29.85 o 
  11  -1   3      202.21      205.86     16.56 o 
 -11   0   3        1.93        2.98      6.82 o 
 -10   0   3       80.58       77.19      6.32 o 
  -9   0   3      118.14      103.66      6.74 o 
  -8   0   3        9.48       12.30      3.08 o 
  -7   0   3      333.30      340.36     11.90 o 
  -6   0   3     1244.71     1250.85     40.95 o 
  -5   0   3     1846.12     1881.44     46.55 o 
  -4   0   3     4000.71     4171.60    107.79 o 
  -3   0   3     1938.71     2134.07     60.75 o 
  -2   0   3      920.32      987.94     40.00 o 
  -1   0   3       92.67      104.98      2.95 o 
   0   0   3     3088.94     3057.95     89.11 o 
   1   0   3      192.59      215.07      5.52 o 
   2   0   3        1.43        2.96      0.67 o 
   3   0   3      402.06      543.39     12.59 o 
   4   0   3     1417.22     1398.23     28.97 o 
   5   0   3      993.34      964.99     20.42 o 
   6   0   3     2020.20     2095.51     39.91 o 
   7   0   3       68.26       68.43      3.04 o 
   8   0   3        7.09        4.29      1.86 o 
   9   0   3       24.65       27.29      2.42 o 
  10   0   3        4.15        7.03      3.03 o 
  11   0   3        0.48       -0.53      3.29 o 
 -11   1   3      302.98      308.00     15.50 o 
 -10   1   3      280.34      276.05     13.88 o 
  -9   1   3        4.86        7.88      6.02 o 
  -8   1   3      102.96      103.96      8.83 o 
  -7   1   3      414.58      382.42     11.99 o 
  -6   1   3      154.39      129.17      4.88 o 
  -5   1   3      342.06      346.46     12.26 o 
  -4   1   3      141.55      143.43      4.52 o 
  -3   1   3        8.04       12.10      1.51 o 
  -2   1   3     1327.33     1348.26     36.96 o 
  -1   1   3    12139.08    11683.62    478.79 o 
   0   1   3      974.30     1020.28     29.89 o 
   1   1   3      987.92     1061.03     25.68 o 
   2   1   3       14.82       13.16      0.89 o 
   3   1   3       22.53       17.21      1.02 o 
   4   1   3      250.48      267.14      5.72 o 
   5   1   3       58.59       68.31      2.10 o 
   6   1   3       19.79       24.56      2.06 o 
   7   1   3     1894.00     1848.48     49.61 o 
   8   1   3      205.73      201.57      6.12 o 
   9   1   3      610.64      620.62     23.10 o 
  10   1   3      112.64      121.57      7.26 o 
  11   1   3        6.49        2.70      3.30 o 
 -11   2   3       77.38       94.73      8.13 o 
 -10   2   3       42.20       40.09      5.30 o 
  -9   2   3      544.04      533.42     23.05 o 
  -8   2   3      373.68      364.32     16.34 o 
  -7   2   3      154.31      148.40      6.57 o 
  -6   2   3      157.92      148.21      5.57 o 
  -5   2   3     1387.86     1407.66     34.53 o 
  -4   2   3      481.48      447.24     13.35 o 
  -3   2   3       28.12       24.66      2.44 o 
  -2   2   3     1136.43     1228.71     47.40 o 
  -1   2   3      548.84      612.56     14.54 o 
   0   2   3     1805.46     1900.62     39.27 o 
   1   2   3     5727.59     5689.55    135.52 o 
   2   2   3     4175.86     4160.85     84.12 o 
   3   2   3     1495.96     1527.64     33.27 o 
   4   2   3     2369.78     2492.95     50.88 o 
   5   2   3      148.33      146.54      3.80 o 
   6   2   3      149.02      146.77      4.63 o 
   7   2   3      290.86      277.15      8.77 o 
   8   2   3       46.97       35.21      3.00 o 
   9   2   3       34.58       40.00      3.37 o 
  10   2   3       16.06       20.69      4.22 o 
  11   2   3       84.10       94.76      7.23 o 
 -11   3   3       13.85       20.12      8.96 o 
 -10   3   3       61.09       56.95      6.69 o 
  -9   3   3      183.51      193.41     10.69 o 
  -8   3   3      317.69      289.99     13.89 o 
  -7   3   3       87.56       81.40      4.73 o 
  -6   3   3      722.76      718.71     20.01 o 
  -5   3   3     2293.54     2221.81     59.80 o 
  -4   3   3     5426.93     5454.40    148.62 o 
  -3   3   3       34.51       59.00      3.91 o 
  -2   3   3      453.28      429.20     11.82 o 
  -1   3   3     2117.20     2310.06     46.07 o 
   0   3   3      664.74      726.99     14.32 o 
   1   3   3     3071.99     3231.40     62.13 o 
   2   3   3       37.20       47.05      1.55 o 
   3   3   3        4.14        8.93      0.94 o 
   4   3   3      968.85      906.73     18.90 o 
   5   3   3     4145.79     4201.41     85.27 o 
   6   3   3      590.90      579.57     14.46 o 
   7   3   3       75.99       75.66      3.82 o 
   8   3   3      140.57      149.47      9.65 o 
   9   3   3       98.71      101.03      6.36 o 
  10   3   3        4.32        5.76      3.70 o 
  11   3   3      102.52      100.27      7.62 o 
 -10   4   3      174.73      171.46     15.51 o 
  -9   4   3      201.68      170.47     11.64 o 
  -8   4   3        7.32        6.57      3.77 o 
  -7   4   3       51.03       50.98      8.86 o 
  -6   4   3      263.52      233.93      8.89 o 
  -5   4   3      763.49      721.68     17.54 o 
  -4   4   3        2.26        0.34      0.97 o 
  -3   4   3     1916.66     1950.32     39.83 o 
  -2   4   3      977.83      999.22     20.56 o 
  -1   4   3     1761.16     1651.58     33.43 o 
   0   4   3     1312.95     1290.07     24.98 o 
   1   4   3     3175.87     3368.87     64.62 o 
   2   4   3      534.49      569.03     11.59 o 
   3   4   3       73.93      104.47      2.85 o 
   4   4   3       30.28       26.93      1.43 o 
   5   4   3        3.53        2.47      1.26 o 
   6   4   3       11.94       10.65      2.16 o 
   7   4   3      251.11      256.13      8.60 o 
   8   4   3     1023.78     1022.47     35.59 o 
   9   4   3      370.81      355.35     14.61 o 
  10   4   3       56.38       54.36      6.26 o 
  11   4   3        9.27        3.79      4.30 o 
 -10   5   3        1.20       10.70      8.02 o 
  -9   5   3      140.14      150.45      9.06 o 
  -8   5   3      347.61      334.66     12.66 o 
  -7   5   3      476.22      461.51     16.12 o 
  -6   5   3       97.10       98.10      6.85 o 
  -5   5   3       45.08       41.77      2.67 o 
  -4   5   3      478.15      468.13     11.49 o 
  -3   5   3     1069.81     1069.69     21.32 o 
  -2   5   3     1254.84     1261.33     26.02 o 
  -1   5   3      526.82      599.31     13.78 o 
   0   5   3     2478.36     2540.12     48.52 o 
   1   5   3     1799.13     1764.40     36.36 o 
   2   5   3     1493.38     1396.12     28.84 o 
   3   5   3      422.62      378.47      8.11 o 
   4   5   3      784.62      778.57     18.42 o 
   5   5   3      422.43      445.88     12.89 o 
   6   5   3      176.23      180.63      8.38 o 
   7   5   3      247.24      252.45     14.24 o 
   8   5   3      167.57      162.75      8.33 o 
   9   5   3       22.94       23.94      4.11 o 
  10   5   3      303.17      309.40     14.40 o 
  11   5   3       24.37       33.71      5.32 o 
  -9   6   3       93.23      108.86      8.96 o 
  -8   6   3        0.74        2.58      3.53 o 
  -7   6   3       43.73       37.59      3.10 o 
  -6   6   3      319.32      319.81     10.03 o 
  -5   6   3     1171.49     1174.63     31.28 o 
  -4   6   3      805.69      796.90     18.63 o 
  -3   6   3      709.76      707.71     15.77 o 
  -2   6   3       11.34       13.46      1.68 o 
  -1   6   3      252.72      225.86      5.97 o 
   0   6   3      986.48      971.16     19.53 o 
   1   6   3     1053.64     1066.80     22.64 o 
   2   6   3       32.08       35.79      1.96 o 
   3   6   3      133.67      118.00      3.85 o 
   4   6   3     1032.26      989.63     24.89 o 
   5   6   3      665.91      641.04     16.58 o 
   6   6   3      514.47      487.04     18.24 o 
   7   6   3      326.07      322.62     18.34 o 
   8   6   3       42.85       44.03      6.97 o 
   9   6   3       21.81       14.98      4.15 o 
  10   6   3      164.30      178.19     16.70 o 
  11   6   3        1.48       -2.09      4.37 o 
  -8   7   3       36.16       29.63      4.84 o 
  -7   7   3       24.95       28.86      4.92 o 
  -6   7   3      212.84      224.50     16.47 o 
  -5   7   3       60.16       47.04      5.54 o 
  -4   7   3        0.73        2.44      2.08 o 
  -3   7   3       47.93       43.38      2.47 o 
  -2   7   3     1322.12     1323.79     27.91 o 
  -1   7   3     1550.61     1568.25     35.74 o 
   0   7   3      296.23      281.25      7.65 o 
   1   7   3      115.32      111.96      4.00 o 
   2   7   3      474.11      473.79     11.42 o 
   3   7   3     1698.68     1705.22     42.16 o 
   4   7   3      299.13      312.76      9.17 o 
   5   7   3      101.85       88.68      4.63 o 
   6   7   3        0.92        1.75      3.20 o 
   7   7   3      235.67      209.82     11.22 o 
   8   7   3      686.06      650.85     27.79 o 
   9   7   3      439.87      454.76     20.71 o 
  10   7   3       10.11       10.59      4.88 o 
  -8   8   3       79.51       72.22     13.37 o 
  -7   8   3       28.98       32.68      4.22 o 
  -6   8   3      208.71      184.22     14.80 o 
  -5   8   3      103.91       98.59      5.68 o 
  -4   8   3       74.72       79.90      7.14 o 
  -3   8   3      409.34      394.40     13.81 o 
  -2   8   3      500.37      492.73     13.73 o 
  -1   8   3      366.96      360.14     10.63 o 
   0   8   3      655.81      615.17     16.28 o 
   1   8   3     2257.58     2174.84     52.42 o 
   2   8   3      562.78      558.32     16.39 o 
   3   8   3       13.59       14.62      2.46 o 
   4   8   3      764.81      783.55     23.91 o 
   5   8   3      267.68      263.88      9.73 o 
   6   8   3      118.13      129.91      7.12 o 
   7   8   3       38.90       36.77      5.10 o 
   8   8   3       33.20       30.33      5.06 o 
   9   8   3       22.95       26.00      5.14 o 
  10   8   3       44.97       46.22      7.22 o 
  -6   9   3        2.45       -0.47      3.62 o 
  -5   9   3      189.56      195.04     12.81 o 
  -4   9   3      309.86      315.44     12.13 o 
  -3   9   3      242.37      232.46      9.72 o 
  -2   9   3      242.11      250.73      8.61 o 
  -1   9   3       14.49       16.54      4.97 o 
   0   9   3      324.72      342.00     14.80 o 
   1   9   3      448.85      443.69     14.69 o 
   2   9   3       40.22       50.36      5.17 o 
   3   9   3      124.87      140.86      8.80 o 
   4   9   3      550.86      528.01     33.79 o 
   5   9   3      385.58      388.94     13.54 o 
   6   9   3      129.62      123.94      7.24 o 
   7   9   3      156.81      167.39     10.31 o 
   8   9   3       30.70       31.72      8.02 o 
   9   9   3       39.32       44.90      7.22 o 
  -5  10   3        0.50       -1.36      3.79 o 
  -4  10   3       31.78       37.01      4.83 o 
  -3  10   3      117.21      132.19     10.29 o 
  -2  10   3      119.01      131.27      6.91 o 
  -1  10   3      213.61      230.71      9.59 o 
   0  10   3      381.18      393.30     14.04 o 
   1  10   3       73.15       76.85      5.43 o 
   2  10   3      139.33      146.47      9.56 o 
   3  10   3      413.54      421.69     36.66 o 
   4  10   3      489.47      514.41     51.83 o 
   5  10   3        1.36        6.13      4.52 o 
   6  10   3       72.39       68.21      7.88 o 
   7  10   3      192.40      192.78     12.38 o 
   8  10   3       42.22       48.68      9.63 o 
  -3  11   3      140.96      137.32      9.88 o 
  -2  11   3      178.52      162.55     10.81 o 
  -1  11   3        9.74       17.69      9.76 o 
   0  11   3       16.16       16.72      6.18 o 
   1  11   3      303.57      331.45     12.73 o 
   2  11   3      356.29      368.98     22.42 o 
   3  11   3      261.52      290.58     20.53 o 
   4  11   3        9.86        9.70      5.29 o 
   5  11   3       21.10       25.35      6.68 o 
   6  11   3      224.52      229.95     16.72 o 
   0  12   3       84.58       88.95      6.89 o 
   1  12   3        7.21        8.39      6.63 o 
   2  12   3       51.68       63.99     14.52 o 
   3  12   3        3.29        0.29      7.57 o 
  -5  -9   4       71.46       77.30     16.05 o 
  -4  -9   4      154.88      153.89     20.64 o 
  -3  -9   4      296.81      260.87     15.72 o 
  -2  -9   4      234.43      219.94     28.76 o 
  -1  -9   4      225.63      246.08     18.80 o 
   0  -9   4       94.56      100.27     13.18 o 
   1  -9   4        0.77        4.91      6.16 o 
  -7  -8   4       14.70       12.78      4.80 o 
  -6  -8   4       57.12       52.77      6.32 o 
  -5  -8   4        8.00        5.84      4.80 o 
  -4  -8   4       22.70       20.58      9.83 o 
  -3  -8   4        2.64        6.15      6.62 o 
  -2  -8   4      159.95      146.03     13.41 o 
  -1  -8   4      148.06      144.77     13.51 o 
   0  -8   4      511.06      522.95     75.30 o 
   1  -8   4      357.81      373.31     30.04 o 
   2  -8   4      144.08      152.28     12.12 o 
   3  -8   4       16.18       20.38      6.92 o 
   4  -8   4        2.72        8.06      7.89 o 
  -8  -7   4       49.52       46.28      7.22 o 
  -7  -7   4      356.30      317.32     15.31 o 
  -6  -7   4      684.06      640.69     45.98 o 
  -5  -7   4      384.37      367.36     31.61 o 
  -4  -7   4      274.92      216.79     14.74 o 
  -3  -7   4       37.79       29.18      7.09 o 
  -2  -7   4       10.36        3.85      5.90 o 
  -1  -7   4        0.05       -0.94      5.85 o 
   0  -7   4       38.81       34.34      8.03 o 
   1  -7   4        6.98        3.21      4.83 o 
   2  -7   4      112.15      117.12     12.11 o 
   3  -7   4      514.64      548.44     25.83 o 
   4  -7   4      255.58      272.38     11.60 o 
   5  -7   4      123.55      125.83     10.78 o 
   6  -7   4        7.67        3.54      7.50 o 
  -9  -6   4       24.76       39.05      5.35 o 
  -8  -6   4       27.34       23.00      4.81 o 
  -7  -6   4       31.23       29.99      3.77 o 
  -6  -6   4        8.61        3.23      3.17 o 
  -5  -6   4      394.97      341.42     18.03 o 
  -4  -6   4      403.67      405.09     21.18 o 
  -3  -6   4     1118.00     1135.28     50.76 o 
  -2  -6   4      864.96      872.49     40.27 o 
  -1  -6   4      263.09      268.97     17.52 o 
   0  -6   4      195.41      185.93     13.29 o 
   1  -6   4       11.26        9.51      4.40 o 
   2  -6   4      168.37      162.15     11.55 o 
   3  -6   4        2.64       -2.22      4.46 o 
   4  -6   4        7.50        8.14      2.95 o 
   5  -6   4       29.75       39.61      4.63 o 
   6  -6   4      156.10      166.35     13.40 o 
   7  -6   4      124.72      138.75      7.61 o 
 -10  -5   4      126.35      132.05      8.12 o 
  -9  -5   4      669.75      649.12     26.73 o 
  -8  -5   4      380.44      408.47     17.44 o 
  -7  -5   4      135.11      130.00      7.31 o 
  -6  -5   4        3.86        4.30      2.12 o 
  -5  -5   4        2.41        4.95      3.66 o 
  -4  -5   4      114.25      117.20      8.65 o 
  -3  -5   4      153.36      125.86      9.36 o 
  -2  -5   4        6.09        4.55      4.16 o 
  -1  -5   4     1296.94     1261.10     55.02 o 
   0  -5   4     2286.20     2217.88     93.83 o 
   1  -5   4      300.54      282.85     16.62 o 
   2  -5   4      300.69      307.94     20.41 o 
   3  -5   4      278.52      285.78     12.16 o 
   4  -5   4       87.74       93.06      5.46 o 
   5  -5   4       11.67       13.58      2.34 o 
   6  -5   4       13.36       12.63      4.26 o 
   7  -5   4       65.96       59.41      5.83 o 
   8  -5   4        9.37       11.76      3.85 o 
 -10  -4   4       11.38        0.18      3.48 o 
  -9  -4   4       24.20       22.57      3.51 o 
  -8  -4   4        6.89        8.02      3.21 o 
  -7  -4   4      350.95      368.18     26.88 o 
  -6  -4   4     1182.08     1221.31     40.41 o 
  -5  -4   4     1813.49     1789.92     54.94 o 
  -4  -4   4      274.16      252.56     13.39 o 
  -3  -4   4       61.06       64.57      4.05 o 
  -2  -4   4        3.82        6.76      1.99 o 
  -1  -4   4      231.59      244.81     13.06 o 
   0  -4   4       13.07       12.86      5.35 o 
   1  -4   4      940.61      927.60     34.29 o 
   2  -4   4        9.02        6.62      2.42 o 
   3  -4   4      684.66      678.62     21.12 o 
   4  -4   4      817.17      810.31     21.07 o 
   5  -4   4      996.97     1005.22     23.12 o 
   6  -4   4      115.45      114.19      4.59 o 
   7  -4   4       21.44       30.51      3.59 o 
   8  -4   4        0.10        0.76      3.29 o 
   9  -4   4       11.22        7.53      4.59 o 
 -11  -3   4       50.96       54.49      5.83 o 
 -10  -3   4       29.10       37.36      4.65 o 
  -9  -3   4      230.07      223.79     13.11 o 
  -8  -3   4        5.76        7.26      2.54 o 
  -7  -3   4       52.77       51.99      3.23 o 
  -6  -3   4        2.39        3.20      1.76 o 
  -5  -3   4       49.82       47.42      3.50 o 
  -4  -3   4     1681.27     1640.78     95.76 o 
  -3  -3   4     2029.42     1992.08     82.36 o 
  -2  -3   4     2133.45     2258.36     81.12 o 
  -1  -3   4      416.71      407.65     19.61 o 
   0  -3   4       36.33       33.78      3.06 o 
   1  -3   4      568.53      644.76     17.22 o 
   2  -3   4      405.34      453.15     12.55 o 
   3  -3   4      117.61      116.72      4.08 o 
   4  -3   4      136.95      143.70      4.74 o 
   5  -3   4       84.29       87.81      3.55 o 
   6  -3   4      648.83      674.05     16.08 o 
   7  -3   4      401.80      411.03     19.33 o 
   8  -3   4      100.73      101.18      8.02 o 
   9  -3   4        1.86        4.77      3.48 o 
 -11  -2   4      253.35      254.80     13.21 o 
 -10  -2   4      349.29      356.05     16.34 o 
  -9  -2   4       93.41      109.13     11.77 o 
  -8  -2   4      238.84      256.21     21.67 o 
  -7  -2   4      471.23      478.33     16.11 o 
  -6  -2   4      247.97      250.98      8.59 o 
  -5  -2   4       56.19       49.28      3.37 o 
  -4  -2   4        0.62        0.00      2.67 o 
  -3  -2   4      510.31      535.25     33.97 o 
  -2  -2   4        3.59        4.69      1.86 o 
  -1  -2   4     1290.71     1332.02     43.03 o 
   0  -2   4     4051.57     4259.52    118.30 o 
   1  -2   4     4752.91     4934.27    127.45 o 
   2  -2   4      280.27      290.47      9.28 o 
   3  -2   4      190.43      199.41      5.56 o 
   4  -2   4        9.32       11.58      1.83 o 
   5  -2   4       19.76       19.38      1.93 o 
   6  -2   4        0.17       -0.42      1.71 o 
   7  -2   4       34.62       27.16      2.76 o 
   8  -2   4       29.97       27.14      2.92 o 
   9  -2   4      158.97      165.74     10.08 o 
  10  -2   4      148.89      168.91     10.56 o 
 -11  -1   4      173.61      178.82     10.63 o 
 -10  -1   4       94.65       88.21      6.68 o 
  -9  -1   4        0.23        3.80      3.12 o 
  -8  -1   4      418.39      424.37     18.13 o 
  -7  -1   4      277.74      278.24     11.74 o 
  -6  -1   4     1561.46     1639.17     40.73 o 
  -5  -1   4     1864.14     1969.08     56.60 o 
  -4  -1   4     1519.43     1569.98     63.64 o 
  -3  -1   4       23.27       24.60      2.82 o 
  -2  -1   4     1300.71     1419.34     58.91 o 
  -1  -1   4        8.94       13.26      1.36 o 
   0  -1   4       70.12       70.51      3.48 o 
   1  -1   4      441.07      586.44     18.41 o 
   2  -1   4     3603.47     3678.39     81.24 o 
   3  -1   4     1546.54     1513.05     31.33 o 
   4  -1   4     1267.19     1229.28     25.77 o 
   5  -1   4      162.37      158.59      5.51 o 
   6  -1   4      418.32      418.99      9.80 o 
   7  -1   4        3.33        1.74      1.82 o 
   8  -1   4        1.49        2.70      2.29 o 
   9  -1   4        9.41        2.44      2.60 o 
  10  -1   4      247.82      208.03     11.39 o 
 -11   0   4       87.60       89.14      7.43 o 
 -10   0   4       76.35       73.20      6.28 o 
  -9   0   4      223.44      217.40     11.01 o 
  -8   0   4      282.92      274.84     12.68 o 
  -7   0   4       82.31       76.28      4.03 o 
  -6   0   4       40.98       41.63      2.60 o 
  -5   0   4      202.07      203.10      5.87 o 
  -4   0   4     1606.93     1621.78     46.17 o 
  -3   0   4     2365.08     2404.11     79.49 o 
  -2   0   4     2366.61     2352.94     74.41 o 
  -1   0   4     1918.30     1959.74     48.58 o 
   0   0   4      128.37      132.89      4.51 o 
   1   0   4       60.53       58.59      2.54 o 
   2   0   4     1148.55     1247.93     27.92 o 
   3   0   4     1047.18     1118.11     24.65 o 
   4   0   4      112.26      121.11      3.53 o 
   5   0   4      668.55      637.14     13.94 o 
   6   0   4      269.89      274.65      6.84 o 
   7   0   4      407.82      414.36      9.93 o 
   8   0   4     1007.48     1018.80     25.26 o 
   9   0   4       21.94       23.13      2.66 o 
  10   0   4       64.22       64.20      4.40 o 
  11   0   4        0.16        3.58      4.25 o 
 -11   1   4      117.31      122.11      8.69 o 
 -10   1   4      323.04      332.16     15.86 o 
  -9   1   4      336.40      342.90     15.64 o 
  -8   1   4      155.60      151.86      9.63 o 
  -7   1   4       44.16       48.49      5.31 o 
  -6   1   4      306.81      282.89     10.25 o 
  -5   1   4       68.63       69.36      2.95 o 
  -4   1   4      552.55      584.93     25.37 o 
  -3   1   4       39.51       48.85      2.24 o 
  -2   1   4      121.14      148.54      4.35 o 
  -1   1   4     3395.49     3332.71     71.92 o 
   0   1   4     2384.08     2246.59     58.49 o 
   1   1   4     3927.57     3931.08     80.26 o 
   2   1   4     4808.53     5007.90     95.31 o 
   3   1   4       27.45       38.38      1.48 o 
   4   1   4      808.77      812.63     16.18 o 
   5   1   4        8.68        7.46      1.10 o 
   6   1   4      181.85      175.60      4.70 o 
   7   1   4        0.57        0.38      1.50 o 
   8   1   4        5.46        4.89      1.92 o 
   9   1   4      389.48      400.98     16.96 o 
  10   1   4      210.56      220.60     12.47 o 
  11   1   4      107.83      105.32     11.02 o 
 -11   2   4       17.07       22.60      5.30 o 
 -10   2   4      110.34      109.82      7.85 o 
  -9   2   4        6.16        3.92      3.88 o 
  -8   2   4      349.57      344.45     16.85 o 
  -7   2   4     1045.89     1028.89     33.81 o 
  -6   2   4     1410.05     1380.87     44.60 o 
  -5   2   4      228.42      195.12      9.06 o 
  -4   2   4      245.96      245.92      9.54 o 
  -3   2   4     2715.99     3061.95    110.59 o 
  -2   2   4     1474.57     1625.08     51.93 o 
  -1   2   4     3716.01     3823.53    107.38 o 
   0   2   4       42.92       44.74      1.56 o 
   1   2   4       99.25      111.35      2.94 o 
   2   2   4      622.64      584.84     12.38 o 
   3   2   4     2570.42     2604.30     53.04 o 
   4   2   4     1485.05     1468.13     30.42 o 
   5   2   4      389.88      369.83      8.42 o 
   6   2   4       14.97       18.41      1.83 o 
   7   2   4      206.27      195.43      6.72 o 
   8   2   4       87.30       80.37      3.53 o 
   9   2   4       29.49       18.82      3.05 o 
  10   2   4        6.13        2.41      2.95 o 
  11   2   4        7.61       22.16      3.95 o 
 -11   3   4       44.31       27.28      8.29 o 
 -10   3   4        2.35        2.67      5.88 o 
  -9   3   4       18.62       17.39      6.15 o 
  -8   3   4      233.44      203.56     14.98 o 
  -7   3   4     1180.49     1102.09     44.10 o 
  -6   3   4      213.05      203.85     10.19 o 
  -5   3   4      423.81      411.79     13.48 o 
  -4   3   4      172.42      157.58      5.98 o 
  -3   3   4     4337.19     4355.89    129.32 o 
  -2   3   4     1805.02     1929.67     44.90 o 
  -1   3   4      584.66      514.21     11.05 o 
   0   3   4       37.07       51.21      1.65 o 
   1   3   4      383.31      409.44      8.99 o 
   2   3   4      874.07      965.77     20.15 o 
   3   3   4      196.52      205.10      4.99 o 
   4   3   4      236.38      253.07      6.51 o 
   5   3   4      884.35      869.47     18.46 o 
   6   3   4      928.33      888.82     21.90 o 
   7   3   4     1605.98     1596.82     38.37 o 
   8   3   4      107.56      109.11      6.14 o 
   9   3   4      114.56      114.15      6.54 o 
  10   3   4       10.99       11.43      3.19 o 
  11   3   4        1.80        0.77      4.50 o 
 -10   4   4       84.11       88.81     11.50 o 
  -9   4   4      171.32      149.53     13.64 o 
  -8   4   4       20.21       21.55      6.95 o 
  -7   4   4      119.58      111.57      7.57 o 
  -6   4   4      718.46      670.12     21.56 o 
  -5   4   4        4.83        3.36      2.04 o 
  -4   4   4      186.84      170.20      4.58 o 
  -3   4   4      655.72      688.90     15.73 o 
  -2   4   4      374.39      384.44      8.59 o 
  -1   4   4     1379.04     1377.96     28.10 o 
   0   4   4     7657.11     7662.90    137.40 o 
   1   4   4      387.51      320.03      7.02 o 
   2   4   4      987.31      929.74     18.53 o 
   3   4   4     2754.20     3020.23     61.76 o 
   4   4   4      392.31      397.80      8.96 o 
   5   4   4      208.70      198.85      6.25 o 
   6   4   4       64.25       55.44      2.60 o 
   7   4   4       52.76       47.27      3.57 o 
   8   4   4      228.66      252.00      8.81 o 
   9   4   4        2.25        0.76      3.43 o 
  10   4   4      152.32      172.31      9.23 o 
  11   4   4      146.07      168.09     17.25 o 
 -10   5   4       91.48      101.91     13.11 o 
  -9   5   4        0.21       -6.42      6.69 o 
  -8   5   4      224.64      195.39     11.79 o 
  -7   5   4      188.04      195.46      8.38 o 
  -6   5   4      787.49      767.38     24.82 o 
  -5   5   4     1113.81     1101.53     29.03 o 
  -4   5   4      343.79      354.69     10.34 o 
  -3   5   4      509.57      502.03     10.54 o 
  -2   5   4      345.22      341.52      7.96 o 
  -1   5   4     2919.18     2960.18     59.41 o 
   0   5   4     1274.16     1325.39     25.97 o 
   1   5   4      126.06      154.47      4.29 o 
   2   5   4     1640.82     1684.01     34.95 o 
   3   5   4     1201.53     1170.65     23.25 o 
   4   5   4      495.67      476.76     10.69 o 
   5   5   4      237.70      225.87      5.96 o 
   6   5   4        6.12        8.10      2.09 o 
   7   5   4      252.81      232.98      9.07 o 
   8   5   4       82.66       82.82      5.95 o 
   9   5   4       80.21       78.04      5.97 o 
  10   5   4        3.02        4.04      4.12 o 
  11   5   4        0.63       -4.20      4.20 o 
  -9   6   4      125.01      125.64     15.65 o 
  -8   6   4      343.44      354.25     21.33 o 
  -7   6   4      373.20      354.62     13.42 o 
  -6   6   4       25.88       23.13      2.58 o 
  -5   6   4      108.83      117.26      7.41 o 
  -4   6   4      247.84      246.74      7.61 o 
  -3   6   4     1129.96     1103.51     25.16 o 
  -2   6   4      739.67      722.05     15.73 o 
  -1   6   4      183.85      191.94      5.33 o 
   0   6   4      152.65      139.02      4.08 o 
   1   6   4       10.40       11.53      1.56 o 
   2   6   4     1583.65     1581.97     32.90 o 
   3   6   4      188.17      196.47      5.47 o 
   4   6   4        6.96        7.31      1.36 o 
   5   6   4      206.49      187.46      6.57 o 
   6   6   4      846.85      825.33     23.96 o 
   7   6   4      367.15      352.40     14.37 o 
   8   6   4      497.09      490.77     20.54 o 
   9   6   4        2.80        4.27      3.83 o 
  10   6   4      151.82      148.31     20.21 o 
  11   6   4       14.54        3.77      5.54 o 
  -8   7   4       40.43       42.55      5.87 o 
  -7   7   4        3.43        3.41      2.55 o 
  -6   7   4       39.19       35.74      3.09 o 
  -5   7   4      207.85      212.41      7.04 o 
  -4   7   4      335.73      331.25      9.63 o 
  -3   7   4       46.79       44.88      3.00 o 
  -2   7   4       76.65       78.18      3.90 o 
  -1   7   4      441.99      445.82     10.59 o 
   0   7   4     1601.68     1536.97     32.00 o 
   1   7   4     1050.15      987.30     22.52 o 
   2   7   4      583.83      575.32     13.70 o 
   3   7   4      164.19      153.96      4.71 o 
   4   7   4      577.86      567.66     15.18 o 
   5   7   4     1155.26     1167.76     29.43 o 
   6   7   4      175.71      170.67      9.94 o 
   7   7   4       15.32       19.28      4.10 o 
   8   7   4       69.54       66.57      5.69 o 
   9   7   4      202.58      207.31     14.37 o 
  10   7   4       64.46       75.80      8.03 o 
  -8   8   4       32.99       52.47      7.49 o 
  -7   8   4      170.48      168.71     15.62 o 
  -6   8   4      208.51      198.51      8.55 o 
  -5   8   4       19.45       22.20      3.53 o 
  -4   8   4      225.81      215.55     11.53 o 
  -3   8   4      628.24      640.42     20.63 o 
  -2   8   4      330.33      349.24      9.58 o 
  -1   8   4      602.28      608.17     14.94 o 
   0   8   4      381.65      364.56      9.73 o 
   1   8   4      295.49      295.35      8.13 o 
   2   8   4      178.88      163.49      5.25 o 
   3   8   4     2879.75     2764.43     67.55 o 
   4   8   4      163.09      158.72      5.85 o 
   5   8   4       11.80       16.38      3.04 o 
   6   8   4       68.83       81.76      6.62 o 
   7   8   4       51.34       58.90      5.83 o 
   8   8   4      220.58      220.27     18.32 o 
   9   8   4       10.00        6.75      4.63 o 
  10   8   4       33.36       20.25      5.72 o 
  -7   9   4      179.22      180.82     20.06 o 
  -6   9   4       25.86       32.13      4.15 o 
  -5   9   4       72.48       79.88      5.49 o 
  -4   9   4       41.61       45.39      4.48 o 
  -3   9   4       69.36       71.78      4.99 o 
  -2   9   4      321.80      338.68     22.39 o 
  -1   9   4      551.54      541.38     15.02 o 
   0   9   4      182.29      174.30      6.78 o 
   1   9   4       13.37       13.87      2.60 o 
   2   9   4      465.16      531.19     14.73 o 
   3   9   4      175.46      191.06      6.99 o 
   4   9   4        2.22       -2.85      2.85 o 
   5   9   4      113.93      113.83      6.07 o 
   6   9   4      315.30      338.65     13.96 o 
   7   9   4      178.40      175.03     10.76 o 
   8   9   4      145.16      157.51     10.28 o 
   9   9   4       59.00       48.64      6.68 o 
  -5  10   4      255.45      256.92     21.15 o 
  -4  10   4      304.43      297.08     16.43 o 
  -3  10   4        1.03       -1.00      3.56 o 
  -2  10   4      124.38      115.91      6.70 o 
  -1  10   4      233.28      237.33     10.32 o 
   0  10   4      400.43      412.51     12.22 o 
   1  10   4       63.77       76.68      5.40 o 
   2  10   4      146.05      143.91      8.22 o 
   3  10   4      289.50      283.25     20.55 o 
   4  10   4      168.01      170.03      9.70 o 
   5  10   4      485.71      497.56     24.22 o 
   6  10   4      147.54      178.75     11.75 o 
   7  10   4       13.00       21.67      7.49 o 
   8  10   4       20.33       30.23      8.02 o 
  -3  11   4      103.62      126.34     17.61 o 
  -2  11   4      289.23      313.54     18.99 o 
  -1  11   4      210.57      220.14      9.66 o 
   0  11   4      146.56      174.08      8.68 o 
   1  11   4        0.10        7.59      4.15 o 
   2  11   4       38.30       33.51      4.72 o 
   3  11   4      169.66      168.96     10.49 o 
   4  11   4      180.64      192.18     11.01 o 
   5  11   4      131.25      123.17     10.70 o 
   6  11   4       10.10        8.93      6.02 o 
  -1  12   4       28.49       20.60     12.04 o 
   0  12   4       69.01       87.97      9.09 o 
   1  12   4      229.37      270.42     14.98 o 
   2  12   4      155.96      178.16     11.67 o 
   3  12   4       16.17       15.56      6.20 o 
   4  12   4        1.89       -5.14      5.39 o 
  -5  -8   5       29.55       33.83      6.02 o 
  -4  -8   5        1.44        3.64      7.49 o 
  -3  -8   5        3.81        6.20      7.66 o 
  -2  -8   5       80.33       88.40     11.90 o 
  -1  -8   5        1.77        5.99      7.56 o 
   0  -8   5      117.88      128.87     24.83 o 
   1  -8   5      228.32      241.99     14.53 o 
   2  -8   5      213.01      212.16     15.77 o 
  -7  -7   5        5.12        5.70      5.08 o 
  -6  -7   5       52.20       56.22      5.98 o 
  -5  -7   5      443.01      413.64     28.62 o 
  -4  -7   5      923.49      871.89     68.21 o 
  -3  -7   5      389.51      350.52     20.99 o 
  -2  -7   5      127.50      128.83     26.48 o 
  -1  -7   5        8.61       10.83      7.36 o 
   0  -7   5        6.96       14.31      7.75 o 
   1  -7   5        3.25       -0.62      5.21 o 
   2  -7   5        1.38       -1.66      5.33 o 
   3  -7   5       30.05       41.29      7.66 o 
   4  -7   5       42.97       51.25      9.29 o 
  -8  -6   5      205.53      196.87     13.37 o 
  -7  -6   5       20.88       16.61      3.46 o 
  -6  -6   5       22.90       18.48      4.64 o 
  -5  -6   5       33.51       34.21     10.70 o 
  -4  -6   5        1.39       -4.72      4.72 o 
  -3  -6   5      163.80      136.40     11.34 o 
  -2  -6   5      922.12      919.60     42.64 o 
  -1  -6   5      682.19      667.06     41.33 o 
   0  -6   5      200.77      205.77     14.85 o 
   1  -6   5      122.77      115.79      8.61 o 
   2  -6   5        4.17        2.97      4.96 o 
   3  -6   5       59.26       71.47      7.90 o 
   4  -6   5        0.13       -3.95      5.03 o 
   5  -6   5        7.25        8.18      3.34 o 
   6  -6   5        1.01       -2.96      4.28 o 
  -9  -5   5      166.39      170.93     10.97 o 
  -8  -5   5      397.05      413.00     23.00 o 
  -6  -5   5      262.19      273.34     14.33 o 
  -5  -5   5      282.68      279.49     15.31 o 
  -4  -5   5       13.06        8.65      4.61 o 
  -3  -5   5        3.92        5.36      4.49 o 
  -2  -5   5       80.69       84.11     12.44 o 
  -1  -5   5        8.98       11.96      5.20 o 
   0  -5   5       17.30       21.94      6.04 o 
   1  -5   5     1199.66     1146.38     46.55 o 
   2  -5   5     1561.10     1550.11     81.96 o 
   3  -5   5      294.67      322.00     15.69 o 
   4  -5   5       87.66       87.28      5.75 o 
   5  -5   5        3.37        2.47      2.92 o 
   6  -5   5        0.45        0.87      2.36 o 
   7  -5   5        3.46        2.04      3.70 o 
 -10  -4   5        3.70        5.42      4.81 o 
  -9  -4   5       43.87       37.08      3.78 o 
  -8  -4   5       61.39       65.27      5.35 o 
  -7  -4   5      390.28      396.69     28.62 o 
  -6  -4   5      193.92      196.07     11.18 o 
  -5  -4   5      313.34      329.81     24.61 o 
  -4  -4   5      980.34      982.95     80.65 o 
  -3  -4   5     1864.13     1910.10     54.30 o 
  -2  -4   5     1221.41     1145.35     49.55 o 
  -1  -4   5      109.91      104.73      8.21 o 
   0  -4   5       16.89       24.81      5.18 o 
   1  -4   5      654.19      621.36     24.49 o 
   2  -4   5       17.48       15.97      4.04 o 
   3  -4   5       87.15       87.24      5.13 o 
   4  -4   5      415.46      416.18     14.36 o 
   5  -4   5       88.60      103.04      4.65 o 
   6  -4   5      182.55      194.26      9.52 o 
   7  -4   5      168.69      165.53      7.50 o 
   8  -4   5        5.26        8.42      3.61 o 
 -10  -3   5      187.76      214.43     16.32 o 
  -9  -3   5      147.41      140.58      7.76 o 
  -8  -3   5        9.19       11.40      4.28 o 
  -7  -3   5      595.96      587.27     21.18 o 
  -6  -3   5      168.64      160.07     15.25 o 
  -5  -3   5       48.25       47.09      5.62 o 
  -4  -3   5       81.53       86.67     10.70 o 
  -3  -3   5       49.51       52.71      4.50 o 
  -2  -3   5      813.34      861.30     28.37 o 
  -1  -3   5     3354.02     3285.89    109.38 o 
   0  -3   5      424.85      433.65     16.64 o 
   1  -3   5      301.13      300.12     10.74 o 
   2  -3   5       24.66       23.11      2.32 o 
   3  -3   5       95.77      101.15      6.38 o 
   4  -3   5      247.06      238.86      7.45 o 
   5  -3   5        6.58        8.03      2.24 o 
   6  -3   5        7.78       10.83      2.54 o 
   7  -3   5      207.47      210.03      9.88 o 
   8  -3   5      335.75      350.61     24.82 o 
   9  -3   5       84.21       87.41      6.67 o 
 -10  -2   5        0.41        3.00      3.85 o 
  -9  -2   5      175.02      174.84      9.30 o 
  -8  -2   5      720.33      751.56     35.58 o 
  -7  -2   5      483.23      512.19     15.40 o 
  -6  -2   5        9.54       10.92      2.53 o 
  -5  -2   5      179.11      182.58     10.08 o 
  -4  -2   5      809.46      831.43     59.12 o 
  -3  -2   5      119.79      123.86     13.37 o 
  -2  -2   5       37.30       39.00      3.51 o 
  -1  -2   5       29.38       25.45      2.20 o 
   0  -2   5       59.94       50.94      2.78 o 
   1  -2   5     1434.00     1418.97     36.36 o 
   2  -2   5     2562.25     2477.02     62.53 o 
   3  -2   5     1570.90     1582.05     35.89 o 
   4  -2   5      508.10      496.84     12.24 o 
   5  -2   5        3.27        6.03      1.79 o 
   6  -2   5       21.92       18.16      2.25 o 
   7  -2   5       16.65       14.13      2.35 o 
   8  -2   5       65.95       62.64      4.58 o 
   9  -2   5       13.22       10.22      3.46 o 
 -11  -1   5       13.80        2.96      4.35 o 
 -10  -1   5        8.10        9.47      3.91 o 
  -9  -1   5       59.32       61.12      5.14 o 
  -8  -1   5      236.20      234.37     10.99 o 
  -7  -1   5      208.83      220.92      8.41 o 
  -6  -1   5     1899.86     2018.58     49.97 o 
  -5  -1   5     1221.94     1268.65     43.62 o 
  -4  -1   5     2178.94     2191.70     72.71 o 
  -3  -1   5     1048.91     1037.51     43.10 o 
  -2  -1   5     2003.13     2174.68     49.21 o 
  -1  -1   5      799.14      882.60     25.74 o 
   0  -1   5      184.83      204.82      6.50 o 
   1  -1   5      584.90      606.13     16.09 o 
   2  -1   5        1.00        0.97      1.62 o 
   3  -1   5      142.35      179.65      5.18 o 
   4  -1   5      682.90      682.84     16.26 o 
   5  -1   5      807.63      788.63     18.68 o 
   6  -1   5      328.78      335.41      8.97 o 
   7  -1   5       37.81       39.22      3.16 o 
   8  -1   5       11.97       11.78      2.71 o 
   9  -1   5        6.33       -1.00      2.71 o 
  10  -1   5        8.03        1.85      3.09 o 
 -11   0   5       63.28       77.01      7.19 o 
 -10   0   5      160.68      171.41      9.89 o 
  -9   0   5      204.10      215.25     10.97 o 
  -8   0   5      446.84      423.34     18.13 o 
  -7   0   5      351.54      363.24     15.34 o 
  -6   0   5      631.39      615.85     24.59 o 
  -5   0   5      373.05      387.75     19.46 o 
  -4   0   5       63.04       76.52      4.04 o 
  -3   0   5     1639.31     1716.20     42.38 o 
  -2   0   5      687.66      658.68     15.58 o 
  -1   0   5      682.40      631.83     14.02 o 
   0   0   5     1492.22     1542.55     40.77 o 
   1   0   5      819.55      844.79     21.91 o 
   2   0   5       20.25       31.85      2.38 o 
   3   0   5       12.31       18.16      1.40 o 
   4   0   5      244.61      255.20      6.71 o 
   5   0   5      287.14      291.74      7.17 o 
   6   0   5        7.14        8.70      1.84 o 
   7   0   5      772.48      813.29     26.71 o 
   8   0   5      271.01      293.81      9.64 o 
   9   0   5      238.40      246.30     14.56 o 
  10   0   5      115.78      105.57      6.01 o 
 -11   1   5      131.04      108.60     11.23 o 
 -10   1   5       13.95       13.37      5.62 o 
  -9   1   5      309.65      303.33     19.26 o 
  -8   1   5      393.18      397.76     23.54 o 
  -7   1   5      530.82      535.40     22.07 o 
  -6   1   5      685.13      659.27     26.41 o 
  -5   1   5      181.62      191.71      8.40 o 
  -4   1   5      514.73      563.03     24.09 o 
  -3   1   5      783.12      837.25     23.30 o 
  -2   1   5       95.99       95.87      2.99 o 
  -1   1   5      469.14      523.02     11.89 o 
   0   1   5      135.29       92.69      3.72 o 
   1   1   5      858.00      761.93     16.27 o 
   2   1   5     3510.50     3552.20     72.86 o 
   3   1   5     1216.16     1165.87     24.97 o 
   4   1   5     1816.46     1945.69     37.75 o 
   5   1   5      109.19      107.12      3.66 o 
   6   1   5      398.19      378.11      8.33 o 
   7   1   5       31.76       22.74      2.38 o 
   8   1   5        5.32        3.17      1.90 o 
   9   1   5      124.75      109.37      5.08 o 
  10   1   5        6.03       14.93      2.81 o 
 -11   2   5        7.02        5.62      6.42 o 
 -10   2   5       61.11       69.01      8.83 o 
  -9   2   5       70.83       58.31      7.76 o 
  -8   2   5       62.16       56.71      6.95 o 
  -7   2   5       51.02       49.01      5.48 o 
  -6   2   5      150.08      150.64      9.63 o 
  -5   2   5     2983.86     2904.72    111.57 o 
  -4   2   5     1627.26     1714.89     73.43 o 
  -3   2   5      900.16      876.90     40.62 o 
  -2   2   5       13.90       22.88      1.74 o 
  -1   2   5     2485.79     2470.56     63.55 o 
   0   2   5     3537.07     3764.80     93.14 o 
   1   2   5     2605.62     2726.72     56.09 o 
   2   2   5      378.94      403.50      8.40 o 
   3   2   5      826.03      868.70     17.29 o 
   4   2   5      576.96      563.46     12.63 o 
   5   2   5      402.31      400.24      8.63 o 
   6   2   5      135.76      141.04      4.88 o 
   7   2   5      405.99      431.68     14.37 o 
   8   2   5       15.31       18.82      2.35 o 
   9   2   5        2.67        0.74      2.19 o 
  10   2   5       25.79       24.47      4.39 o 
  11   2   5       63.54       55.77      5.81 o 
 -10   3   5      145.41      131.34     12.84 o 
  -9   3   5       92.51       81.58      9.36 o 
  -8   3   5      193.12      176.98      9.93 o 
  -7   3   5      113.85      106.55      6.89 o 
  -6   3   5      159.79      158.25     14.04 o 
  -5   3   5     1139.87     1170.30     46.46 o 
  -4   3   5     1028.01     1083.08     42.96 o 
  -3   3   5      274.56      278.66      8.62 o 
  -2   3   5     2374.66     2471.41     74.35 o 
  -1   3   5     2583.21     2605.96     54.51 o 
   0   3   5      320.04      282.78      8.40 o 
   1   3   5      121.41      117.35      4.69 o 
   2   3   5      223.91      206.11      5.13 o 
   3   3   5      163.05      153.51      4.15 o 
   4   3   5      797.45      860.35     18.36 o 
   5   3   5       28.90       35.88      1.89 o 
   6   3   5        0.40        1.44      1.67 o 
   7   3   5      178.81      203.98      6.38 o 
   8   3   5      497.97      520.64     13.66 o 
   9   3   5      565.79      606.45     23.44 o 
  10   3   5      136.96      151.06     10.35 o 
  11   3   5        2.69        0.81      4.67 o 
 -10   4   5        3.71       -0.53      6.69 o 
  -9   4   5       38.91       44.14      8.56 o 
  -8   4   5      200.77      192.85     20.60 o 
  -7   4   5      356.31      318.81     15.41 o 
  -6   4   5        7.57        6.69      3.40 o 
  -5   4   5      674.49      670.14     28.06 o 
  -4   4   5      206.47      231.54      8.54 o 
  -3   4   5      574.84      566.30     16.46 o 
  -2   4   5      268.32      257.51      7.50 o 
  -1   4   5      497.88      539.23     11.99 o 
   0   4   5     1209.50     1227.98     22.88 o 
   1   4   5     1856.37     1809.17     35.30 o 
   2   4   5     3841.79     3875.33     79.03 o 
   3   4   5     1105.82     1076.63     22.66 o 
   4   4   5       10.67        9.88      1.33 o 
   5   4   5     1317.31     1341.22     28.24 o 
   6   4   5      408.28      402.99     10.78 o 
   7   4   5      320.87      300.91      8.51 o 
   8   4   5        2.65        2.60      1.64 o 
   9   4   5        7.84        2.52      2.81 o 
  10   4   5        7.83       12.56      3.33 o 
  11   4   5       14.77       22.67      5.31 o 
 -10   5   5       33.28       22.74      8.83 o 
  -9   5   5      189.69      175.74     16.05 o 
  -8   5   5      313.23      270.25     14.56 o 
  -7   5   5      151.10      151.51      9.64 o 
  -6   5   5      510.01      517.45     17.50 o 
  -5   5   5       57.85       63.33      6.64 o 
  -4   5   5      861.27      836.06     20.51 o 
  -3   5   5     1593.89     1574.96     37.36 o 
  -2   5   5     1339.15     1368.98     28.21 o 
  -1   5   5      217.84      192.39      6.00 o 
   0   5   5      690.34      684.09     14.94 o 
   1   5   5     2207.04     2282.32     44.54 o 
   2   5   5      818.35      841.31     17.13 o 
   3   5   5      184.84      190.54      5.09 o 
   4   5   5      869.09      874.39     18.81 o 
   5   5   5      930.95      933.57     21.29 o 
   6   5   5       63.79       53.98      3.59 o 
   7   5   5        9.59        6.04      1.61 o 
   8   5   5       43.84       53.10      5.75 o 
   9   5   5      102.00       97.91      5.40 o 
  10   5   5        4.84        8.38      4.29 o 
  11   5   5       14.87       18.17      5.22 o 
  -9   6   5       11.06        4.81      8.02 o 
  -8   6   5       28.44       37.93      6.52 o 
  -7   6   5      611.52      578.47     19.86 o 
  -6   6   5      805.69      828.54     27.17 o 
  -5   6   5      430.68      425.30     11.41 o 
  -4   6   5       64.90       71.78      4.81 o 
  -3   6   5       38.75       39.46      3.44 o 
  -2   6   5     1068.12     1001.62     23.03 o 
  -1   6   5      849.06      823.06     16.89 o 
   0   6   5      704.45      699.79     14.54 o 
   1   6   5       18.34       19.89      1.86 o 
   2   6   5      293.82      296.45      6.99 o 
   3   6   5      248.37      239.35      5.90 o 
   4   6   5      447.12      463.35     11.28 o 
   5   6   5      785.75      751.17     17.46 o 
   6   6   5      360.04      353.61     11.74 o 
   7   6   5      354.78      340.70     11.43 o 
   8   6   5      160.34      173.59     13.32 o 
   9   6   5       38.32       38.24      5.14 o 
  10   6   5      192.96      202.10     10.85 o 
  -8   7   5      219.71      213.76     10.23 o 
  -7   7   5      248.46      261.01     10.09 o 
  -6   7   5       78.43       79.63      3.80 o 
  -5   7   5       88.45       84.48      4.01 o 
  -4   7   5      190.30      187.93      7.29 o 
  -3   7   5      182.14      166.79      5.91 o 
  -2   7   5      395.77      400.66     13.24 o 
  -1   7   5       59.16       58.78      2.96 o 
   0   7   5        2.03        4.13      1.76 o 
   1   7   5     1327.49     1265.30     26.95 o 
   2   7   5      925.56      880.13     20.26 o 
   3   7   5      698.63      690.86     16.17 o 
   4   7   5      161.22      166.94      5.07 o 
   5   7   5       21.46       24.40      3.09 o 
   6   7   5      804.93      773.32     22.85 o 
   7   7   5      619.85      651.09     24.34 o 
   8   7   5      115.73      120.33      9.89 o 
   9   7   5       57.46       71.83      6.47 o 
  10   7   5       33.02       39.34      6.87 o 
  -8   8   5        2.76        6.95      8.56 o 
  -7   8   5       41.76       53.13     10.57 o 
  -6   8   5       81.29       84.76      5.10 o 
  -5   8   5      189.41      189.00      7.46 o 
  -4   8   5       90.32       94.84      6.06 o 
  -3   8   5       42.87       41.04      3.45 o 
  -2   8   5      562.06      581.84     17.11 o 
  -1   8   5      300.03      315.25      8.79 o 
   0   8   5      915.02      927.67     21.61 o 
   1   8   5      391.61      379.50     11.32 o 
   2   8   5      310.65      304.40      8.33 o 
   3   8   5       63.23       63.34      3.17 o 
   4   8   5      309.26      299.66      7.94 o 
   5   8   5      971.51      914.85     23.65 o 
   6   8   5      487.09      468.66     16.35 o 
   7   8   5       31.01       26.14      6.15 o 
   8   8   5        7.30       12.54      4.80 o 
   9   8   5       81.43       90.70      9.76 o 
  -6   9   5      364.90      363.78     19.54 o 
  -5   9   5      340.85      339.52     19.44 o 
  -4   9   5        3.74        0.74      3.35 o 
  -3   9   5      169.74      156.93      7.39 o 
  -2   9   5      139.76      132.90      6.59 o 
  -1   9   5       33.32       29.77      3.89 o 
   0   9   5      112.76      107.38      4.60 o 
   1   9   5     1421.77     1367.54     31.13 o 
   2   9   5       63.67       55.02      3.26 o 
   3   9   5      165.78      182.05      5.74 o 
   4   9   5      178.51      200.00      7.27 o 
   5   9   5       60.41       73.86      4.81 o 
   6   9   5       45.66       41.27      5.85 o 
   7   9   5      304.39      327.58     16.59 o 
   8   9   5      150.36      134.02      9.67 o 
   9   9   5       34.59       35.69      6.95 o 
  -5  10   5       18.02       15.62      4.15 o 
  -4  10   5      276.40      267.55     12.39 o 
  -3  10   5      737.78      719.93     35.22 o 
  -2  10   5      256.15      256.33     14.71 o 
  -1  10   5       37.39       28.33      4.26 o 
   0  10   5        7.55        5.00      3.49 o 
   1  10   5      294.03      270.51      9.46 o 
   2  10   5      417.91      426.26     12.80 o 
   3  10   5       47.40       50.18      5.18 o 
   4  10   5       50.32       53.46      4.58 o 
   5  10   5       89.02      100.04     10.72 o 
   6  10   5      165.30      191.07      9.98 o 
   7  10   5      250.21      291.49     15.50 o 
   8  10   5      126.26      128.44      9.81 o 
  -4  11   5       50.40       62.86     14.18 o 
  -3  11   5       21.04       17.49      4.65 o 
  -2  11   5       93.29      109.35      6.96 o 
  -1  11   5      130.67      149.13     12.71 o 
   0  11   5      233.81      273.23     11.06 o 
   1  11   5      353.62      381.16     13.87 o 
   2  11   5       10.23        9.90      3.89 o 
   3  11   5        1.15       -2.86      3.54 o 
   4  11   5      151.35      145.50      9.32 o 
   5  11   5       54.63       56.87      7.84 o 
   6  11   5       54.44       72.04     12.71 o 
  -1  12   5       49.51       69.53     15.51 o 
   0  12   5       20.62       16.80      6.02 o 
   1  12   5       44.33       57.11      7.37 o 
   2  12   5       95.26      105.16      7.06 o 
   3  12   5      207.42      232.16     11.97 o 
   4  12   5      164.17      186.78     15.02 o 
  -3  -8   6        7.50       25.35      9.06 o 
  -2  -8   6       23.21       17.66      9.07 o 
  -1  -8   6        1.81       -3.48      7.94 o 
   0  -8   6       53.51       63.44      9.76 o 
  -6  -7   6        8.55        9.85      5.54 o 
  -5  -7   6        5.36        3.00     11.10 o 
  -4  -7   6       78.52       80.72     15.38 o 
  -3  -7   6      724.92      735.58     61.92 o 
  -2  -7   6      601.41      568.85     35.44 o 
  -1  -7   6      106.32       87.88     11.54 o 
   0  -7   6       55.03       39.58      6.93 o 
   1  -7   6       53.05       50.46     10.44 o 
   2  -7   6        0.75        6.17      6.25 o 
   3  -7   6        6.93        7.70      6.91 o 
  -7  -6   6      189.87      161.30     12.57 o 
  -6  -6   6      152.99      155.79     10.83 o 
  -5  -6   6       10.93        9.55      5.83 o 
  -4  -6   6       25.61       17.04      7.76 o 
  -3  -6   6       90.60       94.17     10.05 o 
  -2  -6   6       17.91       27.66      7.37 o 
  -1  -6   6      416.58      388.86     22.32 o 
   0  -6   6      549.49      530.03     23.05 o 
   1  -6   6      494.54      517.37     23.51 o 
   2  -6   6       21.87       19.37      6.40 o 
   3  -6   6        2.93        8.48      6.02 o 
   4  -6   6        1.03       -0.16      5.75 o 
   5  -6   6       51.40       52.11      4.67 o 
  -6  -5   6      429.40      418.55     23.94 o 
  -5  -5   6      611.54      544.38     29.83 o 
  -4  -5   6      490.41      464.96     25.14 o 
  -3  -5   6       61.04       71.11      8.03 o 
  -2  -5   6       78.66       71.61      8.19 o 
  -1  -5   6       79.15       81.46      8.98 o 
   0  -5   6       64.46       58.28      6.20 o 
   1  -5   6       22.04       21.47      5.09 o 
   2  -5   6      161.62      171.26     15.90 o 
   3  -5   6      368.78      396.68     21.63 o 
   4  -5   6      538.70      555.90     24.36 o 
   5  -5   6      141.97      147.93      8.03 o 
   6  -5   6        5.49        0.17      3.44 o 
  -9  -4   6       56.55       50.56      4.81 o 
  -7  -4   6       68.64       86.13     12.30 o 
  -6  -4   6        0.09        4.06      4.95 o 
  -5  -4   6      124.91      119.51     17.25 o 
  -4  -4   6      347.24      368.21     18.70 o 
  -3  -4   6      847.16      832.94     37.44 o 
  -2  -4   6      548.96      521.43     25.22 o 
  -1  -4   6     1085.18     1046.42     46.53 o 
   0  -4   6      301.58      270.05     12.87 o 
   1  -4   6        2.90        3.04      3.84 o 
   2  -4   6       13.24       14.43      5.36 o 
   3  -4   6      263.04      271.91     20.65 o 
   4  -4   6       57.64       59.10      4.93 o 
   5  -4   6       16.21       27.08      4.12 o 
   6  -4   6      291.64      337.30     14.24 o 
   7  -4   6       79.14       85.48      8.22 o 
 -10  -3   6      163.73      183.23     12.30 o 
  -9  -3   6      799.00      866.93     46.28 o 
  -7  -3   6      109.10      127.22      8.73 o 
  -6  -3   6      179.44      201.18     12.71 o 
  -5  -3   6      446.60      448.74     29.56 o 
  -4  -3   6      458.77      472.37     26.29 o 
  -3  -3   6       72.89       84.05      4.09 o 
  -2  -3   6       47.73       45.52      4.40 o 
  -1  -3   6       74.61       70.64      5.38 o 
   0  -3   6      846.61      840.89     26.65 o 
   1  -3   6     1271.33     1248.55     45.59 o 
   2  -3   6      678.15      666.71     26.08 o 
   3  -3   6        6.67       14.14      4.05 o 
   4  -3   6        7.66        6.53      3.04 o 
   5  -3   6       14.56        7.64      2.20 o 
   6  -3   6      154.78      145.36      5.90 o 
   7  -3   6        7.88       12.04      2.85 o 
   8  -3   6       52.61       64.47      4.90 o 
 -10  -2   6      100.79      112.88      9.36 o 
  -9  -2   6      177.98      171.46     11.23 o 
  -8  -2   6      197.72      196.07     11.77 o 
  -7  -2   6      777.65      776.85     33.70 o 
  -6  -2   6      731.68      760.69     33.04 o 
  -5  -2   6       94.90       99.36      8.16 o 
  -4  -2   6      134.94      149.69      6.84 o 
  -3  -2   6      418.15      452.55     14.72 o 
  -2  -2   6      151.25      158.41      8.63 o 
  -1  -2   6      452.05      432.65     14.73 o 
   0  -2   6      155.86      159.23      7.05 o 
   1  -2   6       16.16       21.05      2.88 o 
   2  -2   6      406.24      361.44     12.72 o 
   3  -2   6     1078.40     1044.61     27.53 o 
   4  -2   6      930.70      934.21     21.97 o 
   5  -2   6      391.20      381.47     12.03 o 
   6  -2   6       75.80       67.33      5.37 o 
   7  -2   6        2.23        4.53      3.02 o 
   8  -2   6        7.81        7.57      2.84 o 
   9  -2   6       62.91       61.13      5.71 o 
 -10  -1   6       36.39       36.38      5.88 o 
  -9  -1   6       10.16       10.97      4.01 o 
  -8  -1   6        9.64       14.98      3.74 o 
  -7  -1   6      415.40      408.17     16.91 o 
  -6  -1   6      131.18      130.57      5.32 o 
  -5  -1   6       12.13       14.22      3.29 o 
  -4  -1   6      369.47      401.10     18.84 o 
  -3  -1   6     2057.33     2063.11     46.97 o 
  -2  -1   6     1898.17     1936.64     49.19 o 
  -1  -1   6     1531.18     1584.98     37.59 o 
   0  -1   6      513.60      502.39     16.61 o 
   1  -1   6      135.32      146.11      6.51 o 
   2  -1   6      361.15      325.93      9.74 o 
   3  -1   6       89.27       82.41      3.02 o 
   4  -1   6      184.18      187.33      5.62 o 
   5  -1   6      131.39      129.59      4.59 o 
   6  -1   6      122.93      145.45      7.66 o 
   7  -1   6      423.90      438.08     23.44 o 
   8  -1   6       50.31       55.30      3.44 o 
   9  -1   6       26.30       36.92      3.72 o 
 -10   0   6       61.78       81.05      8.56 o 
  -9   0   6       73.64       74.63      7.49 o 
  -8   0   6      456.06      434.67     24.88 o 
  -7   0   6        6.72        4.85      4.01 o 
  -6   0   6      766.78      773.25     30.61 o 
  -5   0   6     1161.94     1250.14     36.65 o 
  -4   0   6      868.88      918.76     23.33 o 
  -3   0   6       22.90       22.40      1.99 o 
  -2   0   6       23.92       18.60      1.43 o 
  -1   0   6      803.45      802.83     19.58 o 
   0   0   6     1746.91     1728.77     45.83 o 
   1   0   6      383.75      348.18      9.11 o 
   2   0   6      948.65      985.77     23.50 o 
   3   0   6      100.69       94.65      3.37 o 
   4   0   6       19.60       18.80      2.15 o 
   5   0   6       20.29       11.40      2.65 o 
   6   0   6       17.43       19.23      2.51 o 
   7   0   6      314.00      302.18     15.47 o 
   8   0   6        0.51        1.69      2.33 o 
   9   0   6      222.18      250.69     13.23 o 
  10   0   6      155.03      164.18      9.75 o 
 -10   1   6      207.56      188.05     14.44 o 
  -9   1   6      360.04      338.37     21.13 o 
  -8   1   6       38.05       29.42      5.08 o 
  -7   1   6     1035.44     1021.95     40.56 o 
  -6   1   6     1508.31     1508.04     58.59 o 
  -5   1   6      340.70      365.42     15.45 o 
  -4   1   6      329.77      339.42     10.32 o 
  -3   1   6      147.06      156.58      4.33 o 
  -2   1   6      552.57      613.95     13.14 o 
  -1   1   6     1584.31     1546.54     33.57 o 
   0   1   6        1.21        5.41      1.48 o 
   1   1   6       52.37       54.18      2.51 o 
   2   1   6      311.34      264.79      6.44 o 
   3   1   6      500.15      446.39      9.46 o 
   4   1   6      380.64      375.98      8.88 o 
   5   1   6     1350.64     1394.18     29.66 o 
   6   1   6       43.23       41.71      2.51 o 
   7   1   6      101.75       83.56      4.25 o 
   8   1   6       84.73       64.60      4.71 o 
   9   1   6       32.35       30.50      5.52 o 
  10   1   6       33.63       28.36      3.46 o 
 -10   2   6       76.34       73.02      9.09 o 
  -9   2   6       30.45       31.83      6.69 o 
  -8   2   6      242.12      198.48     14.44 o 
  -7   2   6      109.95      110.90      6.86 o 
  -6   2   6      931.56      928.50     37.28 o 
  -5   2   6      305.59      285.38     12.93 o 
  -4   2   6     1020.52     1030.81     40.88 o 
  -3   2   6     2198.85     2338.46     55.13 o 
  -2   2   6      209.90      153.97      4.98 o 
  -1   2   6      671.76      622.12     15.75 o 
   0   2   6      305.15      270.74      7.32 o 
   1   2   6      273.46      259.85      5.65 o 
   2   2   6     2111.37     2195.57     45.47 o 
   3   2   6      462.94      473.84      9.98 o 
   4   2   6      464.14      472.87     10.04 o 
   5   2   6      367.14      382.59      8.54 o 
   6   2   6     1189.03     1213.84     29.80 o 
   7   2   6       25.26       33.72      5.29 o 
   8   2   6      100.34      109.86      5.16 o 
   9   2   6       14.08        9.37      3.36 o 
  10   2   6        1.27        5.27      3.44 o 
 -10   3   6       63.28       52.70      8.83 o 
  -9   3   6      174.23      171.19     14.18 o 
  -8   3   6      219.32      232.50     12.28 o 
  -7   3   6      176.06      174.70      9.73 o 
  -6   3   6       35.10       32.03      4.25 o 
  -5   3   6      284.80      271.49     12.86 o 
  -4   3   6      963.10     1006.85     33.71 o 
  -3   3   6      254.23      294.29     11.67 o 
  -2   3   6        5.39        2.57      0.98 o 
  -1   3   6       27.76       19.11      2.23 o 
   0   3   6     1970.06     1921.82     41.26 o 
   1   3   6     1866.48     1861.83     41.77 o 
   2   3   6      862.09      843.42     17.91 o 
   3   3   6       19.83       22.33      1.59 o 
   4   3   6       66.68       63.57      2.53 o 
   5   3   6     1093.11     1079.87     23.05 o 
   6   3   6      126.61      118.91      4.52 o 
   7   3   6        5.68        1.78      1.90 o 
   8   3   6       37.89       41.05      3.06 o 
   9   3   6       48.22       57.78      3.77 o 
  10   3   6      114.13      141.82     11.11 o 
 -10   4   6       55.33       48.42      9.90 o 
  -9   4   6        4.44        1.07      6.15 o 
  -8   4   6       51.45       53.76     10.16 o 
  -7   4   6      104.30      114.29      7.94 o 
  -6   4   6      417.91      410.80     18.71 o 
  -5   4   6     1361.42     1375.51     54.70 o 
  -4   4   6       37.01       36.62      4.03 o 
  -3   4   6      885.98      928.79     26.00 o 
  -2   4   6      637.95      659.80     18.96 o 
  -1   4   6     1612.79     1664.60     34.76 o 
   0   4   6      441.53      396.30      9.25 o 
   1   4   6       84.62       85.28      2.90 o 
   2   4   6       28.55       21.05      1.58 o 
   3   4   6     2392.30     2361.83     48.75 o 
   4   4   6      712.68      717.74     15.74 o 
   5   4   6      332.48      341.38     10.59 o 
   6   4   6       27.61       29.63      2.53 o 
   7   4   6       69.34       61.75      3.43 o 
   8   4   6      255.44      240.24      7.04 o 
   9   4   6       37.17       36.43      4.72 o 
  10   4   6       20.86       10.14      4.41 o 
  -9   5   6      207.91      193.13     17.39 o 
  -8   5   6       35.31       33.86      5.77 o 
  -7   5   6      250.25      226.15     12.77 o 
  -6   5   6      375.16      377.31     17.97 o 
  -5   5   6       15.03        8.04      3.45 o 
  -4   5   6      833.10      842.21     24.16 o 
  -3   5   6      473.02      446.68     15.25 o 
  -2   5   6      155.25      134.19      5.34 o 
  -1   5   6       68.52       57.17      2.38 o 
   0   5   6     2860.11     3004.32     54.86 o 
   1   5   6      565.44      552.87     11.75 o 
   2   5   6      192.65      175.46      4.92 o 
   3   5   6      556.23      583.89     13.09 o 
   4   5   6       21.35       24.73      1.93 o 
   5   5   6       97.82       96.90      3.65 o 
   6   5   6      515.19      523.01     13.79 o 
   7   5   6      284.62      280.02      8.27 o 
   8   5   6       63.41       65.99      3.32 o 
   9   5   6        4.36        1.99      2.97 o 
  10   5   6        9.72        9.18      3.82 o 
  -9   6   6       68.96       40.39     10.43 o 
  -8   6   6       61.56       59.33      7.37 o 
  -7   6   6       13.27        8.16      4.92 o 
  -6   6   6       44.47       46.51      5.37 o 
  -5   6   6      525.29      525.57     16.29 o 
  -4   6   6     1001.99     1032.23     25.32 o 
  -3   6   6     1505.11     1458.86     38.30 o 
  -2   6   6      588.47      604.60     15.64 o 
  -1   6   6      941.26      895.84     19.72 o 
   0   6   6     1272.84     1199.07     23.91 o 
   1   6   6      704.16      670.92     14.16 o 
   2   6   6      144.55      143.40      5.73 o 
   3   6   6      174.12      174.10      5.08 o 
   4   6   6      103.44       94.87      4.23 o 
   5   6   6      519.98      538.23     16.26 o 
   6   6   6      352.23      344.64      9.76 o 
   7   6   6      260.55      235.00      7.22 o 
   8   6   6       69.21       76.48      4.77 o 
   9   6   6      185.31      186.91      8.05 o 
  10   6   6       36.25       45.70      4.62 o 
  -8   7   6        3.74        3.66      4.79 o 
  -7   7   6       18.96       15.49      3.87 o 
  -6   7   6      254.88      258.74     15.75 o 
  -5   7   6      478.22      485.66     14.09 o 
  -4   7   6      886.61      889.71     22.42 o 
  -3   7   6       45.99       47.65      4.07 o 
  -2   7   6      363.55      360.72     10.34 o 
  -1   7   6      407.28      404.49     10.72 o 
   0   7   6      978.07      989.20     20.25 o 
   1   7   6        9.63        7.95      2.16 o 
   2   7   6        7.55        6.32      2.23 o 
   3   7   6      153.10      141.93      5.47 o 
   4   7   6      748.27      719.14     23.39 o 
   5   7   6      161.07      155.31      6.54 o 
   6   7   6        4.11        3.77      2.02 o 
   7   7   6       11.71       13.61      3.00 o 
   8   7   6      346.65      341.58     11.92 o 
   9   7   6      262.30      267.58     15.17 o 
  10   7   6       26.21       25.06      5.65 o 
  -7   8   6      195.75      197.35     11.67 o 
  -6   8   6        6.06        3.82      3.63 o 
  -5   8   6      101.09      105.34      4.78 o 
  -4   8   6       26.11       28.56      3.09 o 
  -3   8   6      113.09      118.11      5.10 o 
  -2   8   6      167.64      158.74      6.10 o 
  -1   8   6        8.14        4.77      2.47 o 
   0   8   6      136.20      133.77      5.47 o 
   1   8   6      625.78      641.28     15.77 o 
   2   8   6      667.37      703.73     25.43 o 
   3   8   6      140.75      143.84      5.04 o 
   4   8   6      123.84      122.31      4.79 o 
   5   8   6        1.83        2.05      1.96 o 
   6   8   6      408.99      406.89     23.78 o 
   7   8   6      297.98      304.65     13.82 o 
   8   8   6      171.79      180.52     10.47 o 
   9   8   6        2.78        0.94      4.61 o 
  -6   9   6       86.04       78.60      6.12 o 
  -5   9   6      142.37      151.34      7.25 o 
  -4   9   6      293.54      306.03     11.61 o 
  -3   9   6       30.19       27.30      3.90 o 
  -2   9   6      124.92      138.50      7.97 o 
  -1   9   6      404.55      411.14     16.41 o 
   0   9   6      459.44      480.27     23.44 o 
   1   9   6       58.89       63.37      4.10 o 
   2   9   6       14.65       16.11      2.59 o 
   3   9   6      749.19      704.77     19.30 o 
   4   9   6      481.87      483.51     12.18 o 
   5   9   6      191.55      213.19      9.45 o 
   6   9   6      129.84      152.79      7.60 o 
   7   9   6       13.89       13.30      4.94 o 
   8   9   6        0.03       -4.75      4.88 o 
  -5  10   6       13.31       16.31      4.03 o 
  -4  10   6       28.23       29.05      6.22 o 
  -3  10   6      133.88      141.59      7.36 o 
  -2  10   6      193.23      205.78      9.43 o 
  -1  10   6     1130.93     1130.25     35.43 o 
   0  10   6      331.51      346.17     13.86 o 
   1  10   6        1.20       -0.49      3.34 o 
   2  10   6      103.66       90.96      6.47 o 
   3  10   6      181.76      169.36      9.14 o 
   4  10   6       40.32       37.91      3.76 o 
   5  10   6       84.31       98.46      5.65 o 
   6  10   6       10.77       24.37      5.90 o 
   7  10   6        9.64        8.41      5.52 o 
  -3  11   6       56.50       53.10      5.52 o 
  -2  11   6        8.50        3.86      5.90 o 
  -1  11   6      133.84      133.66      7.50 o 
   0  11   6      125.16      135.44      7.45 o 
   1  11   6      119.73      142.90     12.81 o 
   2  11   6      241.12      289.79     15.21 o 
   3  11   6      228.96      254.60     13.98 o 
   4  11   6        0.80       -3.04      4.79 o 
   5  11   6       17.13       20.55      4.60 o 
   6  11   6      124.08      139.09     14.18 o 
  -1  12   6        0.11       -4.15      4.15 o 
   0  12   6      114.87      127.27      7.39 o 
   1  12   6       93.79       93.22     14.44 o 
   2  12   6       93.98      106.72      9.01 o 
   3  12   6       12.29       19.19      6.03 o 
   4  12   6       68.94       79.71      7.37 o 
  -4  -7   7       21.89       12.64      7.69 o 
  -3  -7   7      158.92      141.29     24.21 o 
  -2  -7   7       32.18       44.58     15.78 o 
  -1  -7   7      294.93      344.17     17.92 o 
   0  -7   7      319.56      341.39     25.68 o 
   1  -7   7       84.49       86.53      9.63 o 
  -6  -6   7      162.12      153.77     14.18 o 
  -5  -6   7       61.67       56.79     12.30 o 
  -4  -6   7       70.65      124.85     31.43 o 
  -3  -6   7       48.66       49.05      8.84 o 
  -2  -6   7      116.73      111.33     11.69 o 
  -1  -6   7        0.64       -3.96      4.93 o 
   0  -6   7        1.23       -0.78      5.92 o 
   1  -6   7      134.01      143.84     18.39 o 
   2  -6   7      294.95      302.29     16.54 o 
   3  -6   7      334.87      347.32     31.37 o 
  -6  -5   7       35.48       31.45      6.28 o 
  -5  -5   7      289.02      275.03     14.74 o 
  -4  -5   7      530.76      499.88     25.57 o 
  -3  -5   7      446.81      432.84     23.21 o 
  -2  -5   7       65.06       68.40      8.59 o 
  -1  -5   7      327.80      324.43     18.80 o 
   0  -5   7        3.75        2.86      4.46 o 
   1  -5   7        4.09        4.85      5.14 o 
   2  -5   7       18.69       14.13      5.86 o 
   3  -5   7      133.99      117.81      9.81 o 
   4  -5   7      125.76      151.34     10.93 o 
   5  -5   7      332.11      351.06     18.24 o 
  -7  -4   7      117.21      102.72     14.44 o 
  -6  -4   7      114.98      128.54     11.10 o 
  -5  -4   7      137.80      144.80      7.87 o 
  -4  -4   7       10.24       10.60      4.74 o 
  -3  -4   7       32.81       40.20      6.03 o 
  -2  -4   7      669.70      648.11     30.61 o 
  -1  -4   7      626.54      602.46     26.56 o 
   0  -4   7      126.48      121.80      8.33 o 
   1  -4   7      411.57      371.98     22.97 o 
   2  -4   7       72.70       68.99      6.85 o 
   3  -4   7       10.00       11.38      5.03 o 
   4  -4   7       12.21       12.12      5.26 o 
   5  -4   7       83.20       76.54      6.33 o 
   6  -4   7       46.89       44.37      6.80 o 
  -9  -3   7       63.47       68.48      5.62 o 
  -7  -3   7      443.69      462.82     22.28 o 
  -6  -3   7      347.93      366.77     18.59 o 
  -5  -3   7      192.64      212.64     12.17 o 
  -4  -3   7        5.87        6.92      2.55 o 
  -3  -3   7      257.31      248.08     15.29 o 
  -2  -3   7      626.34      607.06     23.31 o 
  -1  -3   7        0.53        3.03      3.32 o 
   0  -3   7      867.08      837.44     31.84 o 
   1  -3   7        7.48       10.34      4.05 o 
   2  -3   7      217.38      223.47     11.61 o 
   3  -3   7      182.45      181.95     10.39 o 
   4  -3   7      629.80      594.69     19.55 o 
   5  -3   7        2.75        3.11      3.26 o 
   6  -3   7        6.11        7.45      3.89 o 
   7  -3   7       87.45       70.13      4.60 o 
  -9  -2   7       93.81       97.63      7.76 o 
  -8  -2   7       54.66       55.64      4.81 o 
  -7  -2   7        5.68        4.56      5.08 o 
  -6  -2   7       55.72       55.32      6.17 o 
  -5  -2   7     1384.48     1451.83     57.60 o 
  -4  -2   7     1641.39     1724.04     50.94 o 
  -3  -2   7       75.15       76.27      4.54 o 
  -2  -2   7       31.68       36.48      3.53 o 
  -1  -2   7       59.69       54.79      4.24 o 
   0  -2   7      683.07      700.30     22.78 o 
   1  -2   7      744.54      718.01     23.28 o 
   2  -2   7      136.85      137.12      7.91 o 
   3  -2   7        2.99        0.94      3.46 o 
   4  -2   7       41.82       52.42      4.78 o 
   5  -2   7      737.99      748.79     32.91 o 
   6  -2   7      260.76      256.04      8.50 o 
   7  -2   7       33.37       30.60      3.70 o 
   8  -2   7        1.22        4.31      2.99 o 
 -10  -1   7      167.27      176.81     13.11 o 
  -9  -1   7      139.38      134.55     10.16 o 
  -8  -1   7      112.61      119.30      8.56 o 
  -7  -1   7      185.33      192.87      9.18 o 
  -6  -1   7       70.76       73.53      6.55 o 
  -5  -1   7      213.62      220.13      9.62 o 
  -4  -1   7       66.94       68.18      2.78 o 
  -3  -1   7       81.41       82.22      4.08 o 
  -2  -1   7       86.80       79.67      4.81 o 
  -1  -1   7     1270.46     1223.58     33.41 o 
   0  -1   7     1549.63     1503.43     45.48 o 
   1  -1   7       89.73       90.99      5.22 o 
   2  -1   7      459.14      466.83     15.92 o 
   3  -1   7       15.20       13.93      2.55 o 
   4  -1   7      153.36      124.82      4.26 o 
   5  -1   7        2.55        2.96      1.90 o 
   6  -1   7       22.65       15.48      2.97 o 
   7  -1   7       21.28       24.93      3.08 o 
   8  -1   7      264.24      292.80     11.40 o 
   9  -1   7       58.40       68.06      5.15 o 
 -10   0   7        8.30        5.88      5.35 o 
  -9   0   7      173.31      173.60     12.57 o 
  -8   0   7      291.33      292.37     17.92 o 
  -7   0   7        4.87        3.82      2.82 o 
  -6   0   7       15.66       19.59      4.41 o 
  -5   0   7      235.32      242.70     12.51 o 
  -4   0   7      714.48      736.02     19.84 o 
  -3   0   7      962.16      972.67     20.25 o 
  -2   0   7      361.90      367.65     10.12 o 
  -1   0   7       35.61       41.51      2.95 o 
   0   0   7       66.34       60.60      3.56 o 
   1   0   7     1939.66     1865.93     49.50 o 
   2   0   7      791.22      744.97     18.34 o 
   3   0   7      529.77      545.28     13.91 o 
   4   0   7       53.78       61.28      2.95 o 
   5   0   7      314.27      288.15      7.41 o 
   6   0   7        1.72        1.48      1.88 o 
   7   0   7       23.14       19.66      2.94 o 
   8   0   7      107.57       86.41      4.81 o 
   9   0   7       20.23        5.01      2.73 o 
 -10   1   7        4.15       10.16      5.88 o 
  -9   1   7      103.74      102.18      9.63 o 
  -8   1   7      469.16      415.68     24.88 o 
  -7   1   7      147.42      146.35     10.83 o 
  -6   1   7      398.33      406.61     17.54 o 
  -5   1   7     1176.26     1211.72     47.66 o 
  -4   1   7     1083.42     1140.84     37.87 o 
  -3   1   7     1007.77     1000.17     24.69 o 
  -2   1   7      711.87      699.64     17.78 o 
  -1   1   7      110.22      103.00      7.81 o 
   0   1   7      709.87      726.94     20.42 o 
   1   1   7      981.88      987.21     23.63 o 
   2   1   7      799.49      765.13     18.71 o 
   3   1   7      240.76      238.01      6.18 o 
   4   1   7      377.72      358.94      8.66 o 
   5   1   7       55.46       65.84      2.91 o 
   6   1   7       39.67       51.97      3.29 o 
   7   1   7      150.38      157.68      8.57 o 
   8   1   7       12.36       12.83      2.98 o 
   9   1   7       14.53       11.73      2.83 o 
 -10   2   7      269.37      268.83     19.53 o 
  -9   2   7      215.50      192.59     14.98 o 
  -8   2   7       93.34       91.87      7.62 o 
  -7   2   7       87.31       87.45      6.42 o 
  -6   2   7     1353.50     1354.73     53.62 o 
  -5   2   7      348.88      349.69     15.69 o 
  -4   2   7      185.11      189.27      8.65 o 
  -3   2   7        0.83        0.63      2.36 o 
  -2   2   7     1308.35     1259.25     33.53 o 
  -1   2   7      946.45      925.98     23.11 o 
   0   2   7      446.07      414.75     12.54 o 
   1   2   7       63.20       55.61      4.22 o 
   2   2   7      122.65      132.68      3.93 o 
   3   2   7      980.24      943.78     20.54 o 
   4   2   7      214.57      207.07      5.74 o 
   5   2   7      303.15      287.28      7.46 o 
   6   2   7        0.01        2.01      2.32 o 
   7   2   7      101.16      117.08      8.22 o 
   8   2   7      403.61      416.83     23.19 o 
   9   2   7      106.02      130.76      7.27 o 
  10   2   7        0.75       -1.65      3.08 o 
 -10   3   7       28.70       23.54      8.02 o 
  -9   3   7        5.45        0.53      6.15 o 
  -8   3   7      106.50      115.63      8.13 o 
  -7   3   7      442.71      441.03     19.84 o 
  -6   3   7       70.17       69.72      6.05 o 
  -5   3   7      111.38      115.60      6.70 o 
  -4   3   7       67.53       66.16      6.28 o 
  -3   3   7      771.38      771.95     27.03 o 
  -2   3   7      537.97      516.58     15.11 o 
  -1   3   7        2.31        4.38      1.54 o 
   0   3   7       38.91       30.45      2.28 o 
   1   3   7      746.84      675.47     15.97 o 
   2   3   7      639.31      607.48     14.55 o 
   3   3   7     1348.24     1356.09     31.04 o 
   4   3   7      457.58      447.06     12.34 o 
   5   3   7       12.90       15.87      2.01 o 
   6   3   7      191.59      176.34      7.95 o 
   7   3   7      508.37      482.41     26.52 o 
   8   3   7      214.47      189.68      9.07 o 
   9   3   7        8.89        6.48      2.59 o 
  10   3   7       75.59       90.37     11.08 o 
  -9   4   7       60.60       70.35     10.70 o 
  -8   4   7      164.93      157.76     12.97 o 
  -7   4   7        0.30        5.16      4.06 o 
  -6   4   7      118.63      115.55      8.04 o 
  -5   4   7     1415.13     1368.25     47.34 o 
  -4   4   7      399.10      404.48     15.80 o 
  -3   4   7      188.35      162.93      8.48 o 
  -2   4   7      519.00      500.17     14.03 o 
  -1   4   7      720.38      757.33     22.08 o 
   0   4   7     1427.40     1387.60     31.48 o 
   1   4   7      519.20      511.37     12.50 o 
   2   4   7      388.56      384.40      8.99 o 
   3   4   7      823.59      828.21     18.01 o 
   4   4   7      285.61      286.90      7.27 o 
   5   4   7      569.81      584.09     13.52 o 
   6   4   7      445.67      470.07     19.99 o 
   7   4   7        2.46        8.31      2.70 o 
   8   4   7        4.58        2.93      2.78 o 
   9   4   7        3.76        1.57      2.36 o 
  10   4   7       46.95       37.06      5.06 o 
  -9   5   7       22.97       47.08     10.16 o 
  -8   5   7      101.41      108.34     14.44 o 
  -7   5   7      400.01      380.52     18.63 o 
  -6   5   7       90.54       93.83      6.78 o 
  -5   5   7     1272.11     1237.36     42.23 o 
  -4   5   7       40.31       31.81      4.42 o 
  -3   5   7       16.90       18.84      2.81 o 
  -2   5   7      413.07      392.93     14.04 o 
  -1   5   7      142.30      113.07      5.30 o 
   0   5   7        8.54       11.74      1.92 o 
   1   5   7      269.91      256.82     10.91 o 
   2   5   7      636.02      651.44     14.48 o 
   3   5   7      684.38      669.97     14.97 o 
   4   5   7      271.87      263.36      8.95 o 
   5   5   7       54.53       46.16      2.65 o 
   6   5   7       14.30       18.02      2.40 o 
   7   5   7      349.11      367.06     10.53 o 
   8   5   7      111.49      127.60      7.31 o 
   9   5   7       78.56       98.77      6.78 o 
  10   5   7        4.74        2.77      5.00 o 
  -8   6   7       20.54       11.96     12.19 o 
  -7   6   7      128.36      137.42      8.91 o 
  -6   6   7      128.71      124.59      8.18 o 
  -5   6   7        5.24        8.94      5.65 o 
  -4   6   7        8.68       14.26      4.54 o 
  -3   6   7      705.90      707.74     21.21 o 
  -2   6   7     2111.40     2105.61     46.78 o 
  -1   6   7      394.55      369.21     10.14 o 
   0   6   7      284.22      304.52      7.87 o 
   1   6   7     1347.66     1240.47     27.03 o 
   2   6   7     1293.75     1181.36     25.24 o 
   3   6   7      507.04      491.54     11.51 o 
   4   6   7       75.64       86.25      3.59 o 
   5   6   7        6.53        6.45      2.04 o 
   6   6   7      250.21      231.78      8.52 o 
   7   6   7      221.42      218.45      7.23 o 
   8   6   7      349.92      334.44     10.77 o 
   9   6   7       24.07       14.70      4.51 o 
  10   6   7        7.00        6.24      4.64 o 
  -8   7   7        3.08        3.55      5.17 o 
  -7   7   7       17.11       17.16      6.32 o 
  -6   7   7        2.55        3.13      3.40 o 
  -5   7   7        0.88        3.48      3.30 o 
  -4   7   7     1056.22     1030.64     35.60 o 
  -3   7   7      136.37      125.88      4.90 o 
  -2   7   7      787.87      775.76     18.81 o 
  -1   7   7      721.23      711.25     17.42 o 
   0   7   7      424.57      443.34     11.77 o 
   1   7   7      332.41      322.62     10.15 o 
   2   7   7      247.46      236.30      6.22 o 
   3   7   7       20.61       22.70      2.41 o 
   4   7   7       37.28       33.28      2.60 o 
   5   7   7       20.69       24.33      2.48 o 
   6   7   7      185.02      176.81      7.09 o 
   7   7   7       62.20       56.63      3.45 o 
   8   7   7       27.29       21.89      3.71 o 
   9   7   7       11.12       23.57      3.92 o 
  -7   8   7      415.66      412.84     14.78 o 
  -6   8   7      568.51      555.57     25.37 o 
  -5   8   7      272.80      286.92     14.41 o 
  -4   8   7       28.44       25.27      2.79 o 
  -3   8   7      236.14      224.55      7.64 o 
  -2   8   7      228.40      229.42      7.40 o 
  -1   8   7       73.20       65.18      5.16 o 
   0   8   7        6.10       10.16      2.81 o 
   1   8   7       21.26       16.46      3.03 o 
   2   8   7      188.69      199.50     10.44 o 
   3   8   7      532.34      521.34     21.81 o 
   4   8   7      178.87      183.44      6.96 o 
   5   8   7       54.70       56.20      3.58 o 
   6   8   7       57.69       49.10      3.30 o 
   7   8   7       25.98       27.24      3.82 o 
   8   8   7      127.70      119.96      8.34 o 
   9   8   7      244.59      272.88     11.07 o 
  -6   9   7        2.61        3.84      8.29 o 
  -5   9   7       14.63       19.90      3.18 o 
  -4   9   7      170.71      188.64      9.65 o 
  -3   9   7      121.42      135.72      6.30 o 
  -2   9   7      735.17      776.91     34.44 o 
  -1   9   7        3.28        4.32      3.00 o 
   0   9   7       14.58       12.68      3.85 o 
   1   9   7      260.74      243.07     16.76 o 
   2   9   7       98.15       89.30      8.92 o 
   3   9   7       45.12       49.82      3.42 o 
   4   9   7      124.94      126.45      5.16 o 
   5   9   7      135.00      131.15     11.35 o 
   6   9   7      389.04      371.76     22.52 o 
   7   9   7      163.49      166.41      8.40 o 
   8   9   7       74.20       86.54      5.71 o 
  -5  10   7       60.71       53.71      4.74 o 
  -4  10   7        7.95       10.27      4.12 o 
  -3  10   7       94.81       93.94      6.05 o 
  -2  10   7       26.96       24.44      4.29 o 
  -1  10   7       90.47       87.78      7.95 o 
   0  10   7      435.52      462.03     31.31 o 
   1  10   7      994.50     1008.55     34.21 o 
   2  10   7       93.77      100.39      5.60 o 
   3  10   7        1.11        0.44      3.16 o 
   4  10   7       83.92       79.96      4.13 o 
   5  10   7       79.33       74.19      5.79 o 
   6  10   7        8.55        5.57      3.94 o 
   7  10   7       21.61       32.38      4.93 o 
  -3  11   7       28.92       34.77      7.00 o 
  -2  11   7       33.13       28.07      6.36 o 
  -1  11   7      251.76      236.35     10.55 o 
   0  11   7       63.52       62.55      5.51 o 
   1  11   7       22.54       18.22      4.42 o 
   2  11   7      178.52      189.19     10.70 o 
   3  11   7      353.19      390.26     13.95 o 
   4  11   7      176.55      226.54     23.27 o 
   5  11   7       23.05       44.41      6.16 o 
   6  11   7        4.13        6.56      5.71 o 
   0  12   7       53.20       51.16      5.75 o 
   1  12   7       38.88       34.50      4.97 o 
   2  12   7       37.32       32.60     12.84 o 
   3  12   7        2.54        1.99      5.54 o 
  -4  -6   8       20.44       25.38      8.16 o 
  -3  -6   8       70.48       64.83     10.20 o 
  -2  -6   8       89.19       86.99      9.03 o 
  -1  -6   8        1.12       -2.88      5.55 o 
   0  -6   8       42.25       43.56      7.61 o 
   1  -6   8       48.05       34.25      8.01 o 
  -6  -5   8       94.05       97.93      9.60 o 
  -5  -5   8       10.67        4.16      4.40 o 
  -4  -5   8       87.71       81.09      9.38 o 
  -3  -5   8      343.93      331.97     19.68 o 
  -2  -5   8      115.40      122.41     13.03 o 
  -1  -5   8      473.47      462.12     20.74 o 
   0  -5   8       42.72       42.80      6.92 o 
   1  -5   8       88.92       84.38      8.43 o 
   2  -5   8       16.25        8.90      6.28 o 
   3  -5   8        3.39       -5.25      5.64 o 
   4  -5   8       41.33       49.58      7.98 o 
  -7  -4   8       75.97       73.18      8.12 o 
  -6  -4   8       81.83       85.14     11.64 o 
  -5  -4   8      139.97      158.41      8.76 o 
  -4  -4   8      317.03      328.66     14.40 o 
  -3  -4   8      279.47      269.23     17.79 o 
  -2  -4   8       45.56       46.26      5.75 o 
  -1  -4   8       67.98       61.74      6.43 o 
   0  -4   8      175.92      182.04     14.03 o 
   1  -4   8      147.58      140.68      9.77 o 
   2  -4   8      326.98      307.36     15.59 o 
   3  -4   8       54.48       53.38      7.19 o 
   4  -4   8        1.65       -0.10      5.58 o 
   5  -4   8        8.40       17.92      6.62 o 
  -7  -3   8       67.48       72.11     13.91 o 
  -6  -3   8      307.14      315.24     14.60 o 
  -5  -3   8      307.22      315.77     11.87 o 
  -4  -3   8      109.80      120.47      7.03 o 
  -3  -3   8      175.11      170.27      8.97 o 
  -2  -3   8       22.27       22.48      4.40 o 
  -1  -3   8      604.27      593.20     35.85 o 
   0  -3   8        0.72        1.69      5.95 o 
   1  -3   8        0.40       -3.88      3.88 o 
   2  -3   8      168.79      170.69     10.36 o 
   3  -3   8      210.77      228.07     13.64 o 
   4  -3   8       63.74       67.48      7.10 o 
   5  -3   8       61.90       65.66      5.58 o 
   6  -3   8       19.96       23.94      4.86 o 
  -8  -2   8      171.13      199.01     12.04 o 
  -7  -2   8      184.08      187.99     12.02 o 
  -6  -2   8        9.52        9.96      3.17 o 
  -5  -2   8        0.05       -0.78      2.67 o 
  -4  -2   8       52.81       48.34      4.24 o 
  -3  -2   8     1523.58     1491.57     44.88 o 
  -2  -2   8     1634.88     1634.37     44.32 o 
  -1  -2   8       17.10       18.61      3.04 o 
   0  -2   8      116.26      122.44      6.95 o 
   1  -2   8        3.84        8.14      5.07 o 
   2  -2   8      506.36      440.35     18.89 o 
   3  -2   8      244.27      240.32     17.00 o 
   4  -2   8      233.20      219.01     11.98 o 
   5  -2   8        8.18        8.05      3.61 o 
   6  -2   8      136.10      141.81      7.55 o 
   7  -2   8      159.32      172.60     19.66 o 
  -9  -1   8      195.63      201.69     13.64 o 
  -8  -1   8      134.33      132.67      9.90 o 
  -7  -1   8      258.53      259.89     11.95 o 
  -6  -1   8      397.56      417.75     21.16 o 
  -5  -1   8       35.46       38.78      3.30 o 
  -4  -1   8      200.42      212.39     10.97 o 
  -3  -1   8      484.11      495.66     15.00 o 
  -2  -1   8        0.23       -0.17      2.21 o 
  -1  -1   8        9.39        4.55      2.43 o 
   0  -1   8      194.96      171.04      6.90 o 
   1  -1   8       12.04       14.76      2.80 o 
   2  -1   8      570.94      551.65     16.39 o 
   3  -1   8      442.67      442.62     15.81 o 
   4  -1   8       13.16       12.22      2.79 o 
   5  -1   8        8.58        6.00      2.43 o 
   6  -1   8       30.10       18.50      2.97 o 
   7  -1   8       14.68       10.02      4.06 o 
   8  -1   8        2.11        2.23      3.43 o 
  -9   0   8       60.92       68.74      7.76 o 
  -8   0   8        3.26       -2.94      4.28 o 
  -7   0   8      176.61      189.52      9.89 o 
  -6   0   8      520.63      558.49     23.37 o 
  -5   0   8      116.87      114.59      5.21 o 
  -4   0   8       44.38       43.41      3.51 o 
  -3   0   8       43.28       48.26      3.16 o 
  -2   0   8      697.92      721.05     20.77 o 
  -1   0   8     1010.50     1021.63     28.52 o 
   0   0   8     1190.14     1209.32     33.26 o 
   1   0   8      513.48      500.93     15.08 o 
   2   0   8       39.19       48.87      3.58 o 
   3   0   8      761.10      748.06     18.78 o 
   4   0   8      253.80      265.75      8.10 o 
   5   0   8      264.73      254.14      7.07 o 
   6   0   8       37.19       40.17      2.86 o 
   7   0   8       17.49       14.30      4.59 o 
   8   0   8       13.80       11.02      3.14 o 
  -9   1   8       33.50       27.28      6.95 o 
  -8   1   8       44.03       38.25      6.69 o 
  -7   1   8      183.16      195.11     10.47 o 
  -6   1   8      384.16      388.72     17.35 o 
  -5   1   8       71.12       70.96      5.13 o 
  -4   1   8      321.25      319.83     11.60 o 
  -3   1   8     1284.47     1192.14     29.28 o 
  -2   1   8     1081.83     1014.96     25.20 o 
  -1   1   8      283.84      292.91      9.75 o 
   0   1   8       97.10       90.03      4.45 o 
   1   1   8      546.03      536.61     16.49 o 
   2   1   8      945.65      923.72     22.61 o 
   3   1   8      304.86      285.12      8.29 o 
   4   1   8       42.68       45.21      2.43 o 
   5   1   8        1.05        1.85      1.85 o 
   6   1   8      174.08      188.84     12.51 o 
   7   1   8       63.60       66.15      4.25 o 
   8   1   8       10.89       19.60      3.31 o 
   9   1   8        8.40        3.08      2.82 o 
  -9   2   8        6.01        2.41      6.15 o 
  -8   2   8      167.35      175.12     10.38 o 
  -7   2   8      251.99      247.94     12.85 o 
  -6   2   8      166.76      185.71     10.40 o 
  -5   2   8      308.36      322.14     16.18 o 
  -4   2   8      785.24      809.22     28.29 o 
  -3   2   8      636.97      603.56     19.55 o 
  -2   2   8      230.61      206.21      7.46 o 
  -1   2   8      175.31      151.22      6.10 o 
   0   2   8      837.13      782.58     22.26 o 
   1   2   8     1158.89     1142.12     27.51 o 
   2   2   8       49.15       48.48      2.95 o 
   3   2   8      110.28      106.19      3.68 o 
   4   2   8        6.58       10.41      1.80 o 
   5   2   8      402.85      373.92     11.80 o 
   6   2   8       43.71       41.15      3.44 o 
   7   2   8      114.17       88.26      4.78 o 
   8   2   8        1.63        3.44      3.51 o 
   9   2   8      147.35      180.36     13.28 o 
  -9   3   8        6.97        2.14      6.42 o 
  -8   3   8        0.17       -0.82      4.15 o 
  -7   3   8       61.12       52.16      5.96 o 
  -6   3   8       50.24       48.74      5.00 o 
  -5   3   8      155.83      160.15      9.69 o 
  -4   3   8      662.18      629.41     23.14 o 
  -3   3   8      183.26      163.39      8.61 o 
  -2   3   8       93.15      104.32      5.94 o 
  -1   3   8      474.20      480.51     14.38 o 
   0   3   8      679.24      671.99     22.85 o 
   1   3   8      348.48      349.82     10.49 o 
   2   3   8     1027.53      994.36     23.18 o 
   3   3   8      735.50      717.56     17.21 o 
   4   3   8       50.35       54.07      2.86 o 
   5   3   8       94.10      105.00      4.97 o 
   6   3   8      319.66      319.09     14.56 o 
   7   3   8        4.33        0.57      2.70 o 
   8   3   8       52.91       51.45      4.75 o 
   9   3   8      164.90      160.03     12.74 o 
  -9   4   8       46.74       46.54      9.63 o 
  -8   4   8      568.82      545.02     24.96 o 
  -7   4   8      386.74      387.18     16.18 o 
  -6   4   8       21.94       22.21      4.42 o 
  -5   4   8        5.95        3.96      3.51 o 
  -4   4   8       56.04       47.82      5.09 o 
  -3   4   8      776.68      723.42     23.46 o 
  -2   4   8      803.20      750.52     24.20 o 
  -1   4   8      313.76      289.46     16.75 o 
   0   4   8        7.73        8.72      2.06 o 
   1   4   8      373.54      375.97      9.72 o 
   2   4   8     1413.76     1377.47     31.58 o 
   3   4   8      762.99      738.68     17.86 o 
   4   4   8       29.30       36.50      2.63 o 
   5   4   8      160.49      153.54      5.59 o 
   6   4   8       19.44       22.81      3.13 o 
   7   4   8       76.52       98.18     12.39 o 
   8   4   8      256.44      261.64     11.08 o 
   9   4   8        8.39       15.26      4.44 o 
  -9   5   8      149.34      151.19     12.52 o 
  -8   5   8       17.00       13.59      4.85 o 
  -7   5   8       50.14       48.89      6.23 o 
  -6   5   8      148.03      159.27      9.31 o 
  -5   5   8      493.25      527.98     24.40 o 
  -4   5   8      390.49      375.27     15.82 o 
  -3   5   8      290.94      281.71     11.63 o 
  -2   5   8      134.82      131.87      5.69 o 
  -1   5   8      149.30      149.09      6.88 o 
   0   5   8      605.94      582.53     14.25 o 
   1   5   8       67.69       57.02      2.86 o 
   2   5   8       12.56       11.28      2.00 o 
   3   5   8       33.24       33.52      2.65 o 
   4   5   8      712.39      709.85     17.45 o 
   5   5   8      693.52      693.02     31.24 o 
   6   5   8      356.62      335.01     11.19 o 
   7   5   8       18.14       17.89      4.52 o 
   8   5   8       14.92       18.82      5.22 o 
   9   5   8      162.90      202.55      6.90 o 
  -8   6   8       74.91       52.30      6.71 o 
  -7   6   8      168.67      159.59     10.00 o 
  -6   6   8       46.56       50.07      6.44 o 
  -5   6   8        2.95        3.36      4.11 o 
  -4   6   8       76.79       69.30      6.51 o 
  -3   6   8      347.53      335.55     17.48 o 
  -2   6   8       95.35       96.76      7.94 o 
  -1   6   8      336.22      346.71      9.55 o 
   0   6   8     1138.11     1138.91     28.69 o 
   1   6   8      830.19      804.91     19.47 o 
   2   6   8       18.34       18.51      2.41 o 
   3   6   8     1209.03     1181.71     35.68 o 
   4   6   8     1177.75     1190.74     36.15 o 
   5   6   8       26.29       25.59      2.89 o 
   6   6   8        2.93        1.51      2.84 o 
   7   6   8        7.11        3.18      3.04 o 
   8   6   8       68.35       63.17      4.45 o 
   9   6   8       97.87       99.70     10.70 o 
  -7   7   8      361.02      411.95     18.53 o 
  -6   7   8       24.35       19.43      5.54 o 
  -5   7   8       21.21       23.37      5.47 o 
  -4   7   8       31.77       28.96      3.92 o 
  -3   7   8       23.63       26.09      4.24 o 
  -2   7   8      107.92       96.72      5.35 o 
  -1   7   8      415.00      384.73     10.52 o 
   0   7   8      686.81      700.87     21.75 o 
   1   7   8      527.06      533.51     13.80 o 
   2   7   8      160.27      167.55      5.93 o 
   3   7   8      155.79      160.72      7.44 o 
   4   7   8      356.89      343.34     14.94 o 
   5   7   8      171.41      153.17      7.84 o 
   6   7   8       31.34       34.48      3.76 o 
   7   7   8       33.26       42.16      3.89 o 
   8   7   8        0.95        4.16      2.95 o 
   9   7   8       20.74       17.26      4.88 o 
  -7   8   8       10.45        7.05      5.62 o 
  -6   8   8       69.45       63.94      6.10 o 
  -5   8   8      319.29      342.81     15.59 o 
  -4   8   8     1071.50     1110.78     43.74 o 
  -3   8   8      282.58      276.61      8.41 o 
  -2   8   8       80.60       73.93      3.94 o 
  -1   8   8      238.95      228.64      7.42 o 
   0   8   8       79.93       74.76      5.42 o 
   1   8   8      101.39       94.02      4.91 o 
   2   8   8       87.79       85.80      4.80 o 
   3   8   8        3.75        4.85      2.57 o 
   4   8   8       66.72       71.71      5.33 o 
   5   8   8      435.25      412.82     23.74 o 
   6   8   8      224.15      223.68      9.07 o 
   7   8   8       26.08       28.96      3.76 o 
   8   8   8       17.68       20.68      4.79 o 
  -6   9   8      146.34      154.13      9.72 o 
  -5   9   8       34.84       36.74      5.54 o 
  -4   9   8        2.31        4.91      2.60 o 
  -3   9   8       29.69       31.29      3.53 o 
  -2   9   8      702.54      703.35     20.63 o 
  -1   9   8      492.60      534.06     16.41 o 
   0   9   8      164.44      183.71      7.59 o 
   1   9   8       24.07       22.90      3.51 o 
   2   9   8       48.13       55.10      4.38 o 
   3   9   8       79.34       59.54      4.52 o 
   4   9   8       11.23        8.13      3.14 o 
   5   9   8       47.54       40.52      4.32 o 
   6   9   8        7.87        8.93      3.14 o 
   7   9   8      144.29      154.65      8.90 o 
   8   9   8      108.84      112.23     12.76 o 
  -4  10   8       27.52       26.61      3.93 o 
  -3  10   8      306.90      313.55     12.72 o 
  -2  10   8       13.69       19.49      5.17 o 
  -1  10   8        2.48        1.60      3.39 o 
   0  10   8       62.16       55.46      5.89 o 
   1  10   8      229.26      223.51      8.92 o 
   2  10   8      367.54      388.38     23.20 o 
   3  10   8      137.17      143.78     10.12 o 
   4  10   8       68.50       74.61      4.89 o 
   5  10   8        2.71       -0.07      3.83 o 
   6  10   8       81.26       81.08      9.90 o 
   7  10   8       28.85       23.80      5.94 o 
  -3  11   8       54.08       55.67      5.53 o 
  -2  11   8        4.13        0.94      3.98 o 
  -1  11   8       27.06       21.04      4.58 o 
   0  11   8       33.23       24.34      4.77 o 
   1  11   8        0.96        4.56      4.08 o 
   2  11   8        3.85       15.36      4.21 o 
   3  11   8       61.68       73.19      5.29 o 
   4  11   8      128.02      131.95     16.41 o 
   5  11   8      219.58      241.70     13.68 o 
   1  12   8        7.34        8.02     10.16 o 
   2  12   8       26.61       25.41     11.50 o 
  -4  -5   9       13.59       10.02      7.73 o 
  -3  -5   9       14.66        4.66      4.54 o 
  -2  -5   9        7.63        7.04      6.70 o 
  -1  -5   9      174.40      158.05     11.61 o 
   0  -5   9      236.64      252.84     16.75 o 
   1  -5   9       64.39       60.88      8.23 o 
  -6  -4   9        8.25        5.05      6.03 o 
  -5  -4   9       24.11       21.47      4.79 o 
  -4  -4   9      126.67      118.63      8.01 o 
  -3  -4   9      257.65      268.06     11.51 o 
  -2  -4   9       23.69       26.93      4.61 o 
  -1  -4   9      205.43      214.77     12.23 o 
   0  -4   9       12.09        9.62      5.74 o 
   1  -4   9      169.47      189.52     11.85 o 
   2  -4   9      210.84      238.87     21.88 o 
   3  -4   9       58.10       64.97      7.90 o 
  -7  -3   9       95.42      112.78     16.58 o 
  -6  -3   9        2.91       -0.38      5.54 o 
  -5  -3   9      255.04      254.55     13.83 o 
  -4  -3   9      181.00      185.88      9.84 o 
  -3  -3   9      160.91      168.57      8.09 o 
  -2  -3   9      138.02      142.13      7.50 o 
  -1  -3   9      107.38      107.64      6.55 o 
   0  -3   9       53.30       47.00      6.36 o 
   1  -3   9      193.16      173.46     10.79 o 
   2  -3   9       76.39       75.14      7.50 o 
   3  -3   9       10.60       30.68      6.22 o 
   4  -3   9      145.43      162.49     11.09 o 
   5  -3   9       77.67       90.15     12.10 o 
  -7  -2   9       62.27       69.46      7.54 o 
  -6  -2   9      203.31      236.13     10.18 o 
  -5  -2   9      717.95      721.06     23.72 o 
  -4  -2   9        1.16        1.26      2.86 o 
  -3  -2   9       27.04       32.31      3.71 o 
  -2  -2   9      281.07      271.81     10.99 o 
  -1  -2   9      119.23      105.70      6.14 o 
   0  -2   9      793.51      774.45     25.30 o 
   1  -2   9      137.83      119.22      6.74 o 
   2  -2   9       10.48        4.49      4.57 o 
   3  -2   9       11.81       11.31      6.01 o 
   4  -2   9       95.24       79.68      7.90 o 
   5  -2   9      239.89      214.65     10.74 o 
   6  -2   9       88.48       80.02     10.58 o 
  -8  -1   9      251.03      261.60     17.12 o 
  -7  -1   9      232.29      233.29     11.97 o 
  -6  -1   9       28.34       25.26      3.49 o 
  -5  -1   9      113.81      121.73      5.76 o 
  -4  -1   9      231.29      256.30     10.59 o 
  -3  -1   9      265.58      266.92      9.69 o 
  -2  -1   9      322.80      336.42     11.37 o 
  -1  -1   9        2.38        1.24      2.70 o 
   0  -1   9        0.80        1.38      2.72 o 
   1  -1   9       11.32       17.97      3.16 o 
   2  -1   9       90.17       94.11      5.12 o 
   3  -1   9       74.09       90.46     10.13 o 
   4  -1   9       74.75       83.08      5.69 o 
   5  -1   9       95.81      101.55      6.23 o 
   6  -1   9       25.07        9.18      5.19 o 
   7  -1   9       25.35       30.87      6.03 o 
  -8   0   9      230.58      263.21     17.92 o 
  -7   0   9        7.23        3.07      3.65 o 
  -6   0   9        2.21        4.02      3.25 o 
  -5   0   9      116.57      118.65      7.07 o 
  -4   0   9     1241.60     1153.44     31.17 o 
  -3   0   9       37.00       43.27      3.72 o 
  -2   0   9        5.81        4.78      2.58 o 
  -1   0   9        5.88        5.92      2.73 o 
   0   0   9     1354.78     1327.58     36.51 o 
   1   0   9      472.48      431.43     13.63 o 
   2   0   9      310.16      306.28     10.51 o 
   3   0   9       13.03       14.64      3.04 o 
   4   0   9       87.23      100.96      6.30 o 
   5   0   9      210.34      227.99      7.66 o 
   6   0   9      132.21      146.21      8.80 o 
   7   0   9        0.91       -0.64      3.03 o 
  -8   1   9       72.53       78.11      9.36 o 
  -7   1   9      221.83      223.63     10.89 o 
  -6   1   9       71.88       82.25      6.31 o 
  -5   1   9      302.27      304.92     13.74 o 
  -4   1   9      559.80      500.88     31.43 o 
  -3   1   9       31.91       36.93      5.08 o 
  -2   1   9      456.88      436.02     13.73 o 
  -1   1   9     1096.72     1077.37     38.18 o 
   0   1   9        4.21        4.91      2.47 o 
   1   1   9      157.64      163.43      6.79 o 
   2   1   9       69.00       60.45      4.04 o 
   3   1   9      254.02      243.24      7.70 o 
   4   1   9      200.29      189.14      6.67 o 
   5   1   9      245.57      225.28      6.77 o 
   6   1   9        0.21       -0.24      2.44 o 
   7   1   9       64.56       74.80      6.10 o 
   8   1   9       31.49       49.00      5.60 o 
  -9   2   9        8.82       10.97      7.49 o 
  -8   2   9       39.78       44.15      5.60 o 
  -7   2   9       74.32       96.19     13.47 o 
  -6   2   9       76.81       67.30      5.79 o 
  -5   2   9      250.79      249.71     12.66 o 
  -4   2   9       58.56       67.22      5.15 o 
  -3   2   9       56.72       71.38      5.24 o 
  -2   2   9     1134.97     1073.28     32.50 o 
  -1   2   9      409.88      384.89     12.46 o 
   0   2   9       21.87       19.29      2.73 o 
   1   2   9      940.76      919.90     26.12 o 
   2   2   9      111.58      110.70      4.62 o 
   3   2   9      418.44      425.47     11.75 o 
   4   2   9       56.80       61.48      3.04 o 
   5   2   9        2.54        0.04      1.91 o 
   6   2   9       47.98       53.76      6.14 o 
   7   2   9       38.03       30.01      4.05 o 
   8   2   9      119.22      108.34     10.93 o 
  -8   3   9       26.11       25.15      5.19 o 
  -7   3   9        2.02        1.79      4.23 o 
  -6   3   9       57.05       58.59      5.91 o 
  -5   3   9       56.82       63.08      5.83 o 
  -4   3   9      104.63      105.00      6.60 o 
  -3   3   9      305.08      279.37     11.29 o 
  -2   3   9      376.27      346.12     13.09 o 
  -1   3   9      284.57      256.66     10.20 o 
   0   3   9      323.63      321.48     11.90 o 
   1   3   9     1472.15     1424.34     43.93 o 
   2   3   9        4.91        4.69      2.41 o 
   3   3   9      224.65      212.67      6.33 o 
   4   3   9      325.14      325.39     10.19 o 
   5   3   9      121.11      133.67      4.96 o 
   6   3   9       73.26       84.52      4.78 o 
   7   3   9        6.46       11.38      3.21 o 
   8   3   9        9.06        6.74      3.37 o 
  -8   4   9       20.69       21.39      5.29 o 
  -7   4   9      142.10      168.33      9.84 o 
  -6   4   9     1009.77     1004.94     35.80 o 
  -5   4   9      767.86      720.63     26.90 o 
  -4   4   9       12.90       12.75      3.79 o 
  -3   4   9        0.06        0.90      3.23 o 
  -2   4   9       48.74       38.23      4.49 o 
  -1   4   9      473.87      415.35     21.83 o 
   0   4   9      282.34      267.96     10.60 o 
   1   4   9       65.79       72.43      5.01 o 
   2   4   9      134.23      126.93      4.45 o 
   3   4   9      483.62      465.55     12.04 o 
   4   4   9      558.39      532.01     13.57 o 
   5   4   9       48.34       44.68      3.28 o 
   6   4   9        1.46       -1.03      3.56 o 
   7   4   9       25.62       32.26      4.86 o 
   8   4   9        0.42        0.46      3.22 o 
   9   4   9       13.52       20.78      4.32 o 
  -8   5   9       50.28       63.70      9.40 o 
  -7   5   9       16.74       15.42      5.20 o 
  -6   5   9        5.04        8.19      4.56 o 
  -5   5   9       96.64       79.47     13.88 o 
  -4   5   9      418.07      409.44     15.72 o 
  -3   5   9      238.05      256.96     11.30 o 
  -2   5   9       81.48       92.04      6.29 o 
  -1   5   9      219.05      195.72      9.20 o 
   0   5   9      112.33      107.17      6.68 o 
   1   5   9      371.59      366.35     12.31 o 
   2   5   9     1720.89     1664.67     47.93 o 
   3   5   9      220.98      215.22      6.72 o 
   4   5   9       28.78       27.49      2.95 o 
   5   5   9        3.75        5.04      2.49 o 
   6   5   9      465.26      452.51     14.39 o 
   7   5   9      402.64      387.30     15.26 o 
   8   5   9      149.35      126.98     10.93 o 
   9   5   9        8.45        7.61      3.51 o 
  -8   6   9      133.04      129.73     14.71 o 
  -7   6   9        9.91        8.63      5.35 o 
  -6   6   9      112.50      108.81      8.48 o 
  -5   6   9      162.44      173.83     15.25 o 
  -4   6   9       37.30       34.27      5.12 o 
  -3   6   9       26.24       27.84      4.75 o 
  -2   6   9      285.95      280.09      9.80 o 
  -1   6   9      268.21      272.19     11.65 o 
   0   6   9      180.72      199.20      6.84 o 
   1   6   9      657.33      636.16     19.72 o 
   2   6   9      825.78      822.15     26.71 o 
   3   6   9      162.25      158.46      6.58 o 
   4   6   9       10.35        9.72      2.56 o 
   5   6   9      200.40      203.24      8.06 o 
   6   6   9      174.10      182.41      7.68 o 
   7   6   9       82.58       91.86      7.75 o 
   8   6   9       20.32       17.82      3.94 o 
  -7   7   9      127.95      151.58     13.64 o 
  -6   7   9      426.81      452.13     27.28 o 
  -5   7   9      597.12      621.29     24.97 o 
  -4   7   9       47.24       57.07      6.14 o 
  -3   7   9       80.55       83.01      5.18 o 
  -2   7   9        1.37        2.52      2.99 o 
  -1   7   9       11.15       12.03      3.61 o 
   0   7   9        6.76        1.80      2.59 o 
   1   7   9       78.55       73.78      4.11 o 
   2   7   9      354.57      360.80     10.15 o 
   3   7   9      167.12      162.69      7.15 o 
   4   7   9      542.42      548.07     28.59 o 
   5   7   9        7.64        6.20      3.10 o 
   6   7   9       12.65        9.07      3.33 o 
   7   7   9       51.51       65.10      4.88 o 
   8   7   9       25.38       33.69      4.14 o 
  -6   8   9       26.16       18.63      6.20 o 
  -5   8   9        2.36       -2.21      6.92 o 
  -4   8   9      217.25      228.53      9.30 o 
  -3   8   9      415.58      431.47     17.95 o 
  -2   8   9      438.54      443.95     12.09 o 
  -1   8   9      124.54      127.26      5.20 o 
   0   8   9       64.66       67.51      4.12 o 
   1   8   9      165.84      171.65      7.12 o 
   2   8   9       87.48       78.60      4.77 o 
   3   8   9      218.57      213.04      7.66 o 
   4   8   9        5.82        0.37      2.77 o 
   5   8   9       51.55       64.38      4.79 o 
   6   8   9      121.37      121.71      6.22 o 
   7   8   9      182.94      157.00      7.18 o 
   8   8   9       69.71       58.31      6.13 o 
  -5   9   9       34.17       29.12      5.06 o 
  -4   9   9       46.17       47.39      5.12 o 
  -3   9   9        8.29       12.79      4.61 o 
  -2   9   9        5.12        3.40      3.82 o 
  -1   9   9      265.08      254.92      9.52 o 
   0   9   9      691.44      704.40     20.83 o 
   1   9   9      341.40      376.49     12.53 o 
   2   9   9      224.66      252.65     11.31 o 
   3   9   9       24.87       21.79      3.67 o 
   4   9   9       90.78      102.30      6.67 o 
   5   9   9      114.44      109.64     11.31 o 
   6   9   9       31.60       26.06      4.09 o 
   7   9   9       10.47        5.70      4.96 o 
  -4  10   9      107.42      116.10     10.02 o 
  -3  10   9        0.35        0.37      3.03 o 
  -2  10   9       17.72       13.41      3.60 o 
  -1  10   9       18.96       19.05      3.85 o 
   0  10   9       19.62       24.46      3.91 o 
   1  10   9        8.79       10.58      3.71 o 
   2  10   9        2.73        5.21      3.51 o 
   3  10   9      133.09      129.52      9.30 o 
   4  10   9      146.02      148.23      7.05 o 
   5  10   9      259.14      283.60     11.55 o 
   6  10   9       21.23       18.39      5.71 o 
  -2  11   9      151.90      161.53     12.24 o 
  -1  11   9        1.55       -2.81      3.88 o 
   0  11   9       10.87       13.28      4.31 o 
   1  11   9       42.98       39.60      4.77 o 
   2  11   9       11.26        7.02      3.92 o 
   3  11   9        0.55       -2.65      3.65 o 
   4  11   9        5.39        2.88      4.18 o 
  -3  -4  10        2.71        2.76      4.36 o 
  -2  -4  10       65.66       65.50      6.09 o 
  -1  -4  10      133.02      132.64      8.29 o 
   0  -4  10       56.84       57.93      6.13 o 
   1  -4  10       58.20       63.86      8.13 o 
  -5  -3  10        8.95        7.70      4.23 o 
  -4  -3  10       22.14       24.08      4.38 o 
  -3  -3  10       96.58      101.93      6.73 o 
  -2  -3  10      142.37      143.01      7.95 o 
  -1  -3  10      185.41      209.60      9.87 o 
   0  -3  10       68.73       79.09     10.24 o 
   1  -3  10        9.32        5.67      4.15 o 
   2  -3  10       73.21       71.40      6.41 o 
   3  -3  10      185.39      177.91      9.49 o 
  -6  -2  10       38.01       43.81      4.81 o 
  -5  -2  10      260.68      281.18     14.76 o 
  -4  -2  10      237.94      251.66     12.38 o 
  -3  -2  10      281.28      274.06     11.33 o 
  -2  -2  10       28.74       31.39      4.44 o 
  -1  -2  10        9.94       12.78      3.95 o 
   0  -2  10      237.76      250.17     11.03 o 
   1  -2  10      161.26      172.57      8.68 o 
   2  -2  10       61.76       73.69      6.02 o 
   3  -2  10        4.86        6.24      4.16 o 
   4  -2  10        1.30        3.37      4.20 o 
  -7  -1  10        1.29        6.18      3.64 o 
  -6  -1  10      372.42      380.16     19.27 o 
  -5  -1  10      167.60      186.22      9.33 o 
  -4  -1  10       12.10       13.83      4.21 o 
  -3  -1  10       26.70       30.19      3.92 o 
  -2  -1  10      110.39      123.96      6.37 o 
  -1  -1  10      205.15      205.98      8.56 o 
   0  -1  10      223.52      208.50      8.92 o 
   1  -1  10        0.48       -0.41      3.36 o 
   2  -1  10       41.07       40.07      4.76 o 
   3  -1  10      120.38      131.49      7.50 o 
   4  -1  10       31.09       50.04      6.08 o 
   5  -1  10        0.94        5.10      3.56 o 
  -7   0  10      126.25      128.11     11.23 o 
  -6   0  10      171.79      167.05     12.59 o 
  -5   0  10        4.25        3.10      3.29 o 
  -4   0  10      149.15      148.03      7.95 o 
  -3   0  10       85.35       92.49      6.49 o 
  -2   0  10      388.76      377.34     12.76 o 
  -1   0  10      125.61      128.84      6.35 o 
   0   0  10       58.29       67.14      4.72 o 
   1   0  10        3.34        2.87      3.00 o 
   2   0  10      299.13      279.70     10.16 o 
   3   0  10      739.38      678.39     20.31 o 
   4   0  10       92.48       81.84      5.24 o 
   5   0  10       18.31       26.05      4.42 o 
   6   0  10       57.09       87.94     10.03 o 
  -8   1  10        2.27       10.30      6.35 o 
  -7   1  10        2.88        7.66      4.19 o 
  -6   1  10      242.86      224.26     22.15 o 
  -5   1  10      262.38      259.16     16.37 o 
  -4   1  10      521.93      489.40     26.60 o 
  -3   1  10      171.95      175.30     11.45 o 
  -2   1  10      191.12      197.65      9.33 o 
  -1   1  10        0.84        1.12      2.68 o 
   0   1  10       85.21       85.84      5.08 o 
   1   1  10      657.86      645.32     19.37 o 
   2   1  10        4.29        4.39      2.95 o 
   3   1  10       25.00       20.79      3.43 o 
   4   1  10        4.56        9.00      2.88 o 
   5   1  10       85.90       83.04      5.80 o 
   6   1  10      278.33      244.57     16.54 o 
   7   1  10       47.31       49.01      6.74 o 
  -8   2  10        0.47       -2.79      4.72 o 
  -7   2  10       32.91       27.88      7.52 o 
  -6   2  10       12.36        9.66      4.12 o 
  -5   2  10       65.96       58.89      5.48 o 
  -4   2  10       83.26       88.79      6.24 o 
  -3   2  10       73.21       82.87      7.07 o 
  -2   2  10      161.26      157.65      9.35 o 
  -1   2  10       65.56       74.94      4.62 o 
   0   2  10      207.27      212.73      8.37 o 
   1   2  10      219.39      214.70      8.44 o 
   2   2  10       16.48       11.49      3.01 o 
   3   2  10      241.56      250.08      8.22 o 
   4   2  10      569.27      599.38     18.00 o 
   5   2  10       73.02       89.72      4.73 o 
   6   2  10       16.85       18.07      3.06 o 
   7   2  10       12.72       14.61      3.25 o 
  -8   3  10      108.78      112.90      8.68 o 
  -7   3  10      459.61      477.38     24.06 o 
  -6   3  10       16.40       20.00      4.78 o 
  -5   3  10       28.68       25.70      4.78 o 
  -4   3  10       46.20       50.24      5.45 o 
  -3   3  10      265.60      252.15     10.94 o 
  -2   3  10        5.75       -0.18      4.07 o 
  -1   3  10      231.83      232.57     18.82 o 
   0   3  10      144.75      139.62      6.91 o 
   1   3  10      756.01      698.58     23.18 o 
   2   3  10      147.70      148.26      8.16 o 
   3   3  10      428.77      404.38     14.68 o 
   4   3  10      246.54      229.40      6.92 o 
   5   3  10        4.44        3.28      2.47 o 
   6   3  10      114.13      124.90      6.06 o 
   7   3  10       39.09       58.02      4.51 o 
   8   3  10        0.37        2.61      3.43 o 
  -8   4  10       39.42       43.07      9.36 o 
  -7   4  10        1.99        6.01      5.06 o 
  -6   4  10       31.76       31.58      5.68 o 
  -5   4  10      253.49      271.24     15.60 o 
  -4   4  10      905.70      873.96     28.59 o 
  -3   4  10      832.65      745.65     24.88 o 
  -2   4  10      104.03       90.68      6.56 o 
  -1   4  10      122.08      101.51      7.56 o 
   0   4  10      193.91      170.54     13.59 o 
   1   4  10        8.50       11.31      5.10 o 
   2   4  10      237.30      248.92      8.91 o 
   3   4  10       30.52       34.75      4.63 o 
   4   4  10       31.73       35.05      2.81 o 
   5   4  10       37.29       38.20      3.24 o 
   6   4  10      217.93      213.18      8.52 o 
   7   4  10       87.69       70.47      7.14 o 
   8   4  10       28.03       28.66      4.07 o 
  -7   5  10        0.15       -0.92      5.57 o 
  -6   5  10      186.26      209.99     11.87 o 
  -5   5  10        1.18        6.16      4.52 o 
  -4   5  10        8.11        5.13      4.48 o 
  -3   5  10       86.29       82.25      6.58 o 
  -2   5  10      211.73      223.08     10.61 o 
  -1   5  10     1105.47     1060.52     39.40 o 
   0   5  10       16.46       14.95      4.72 o 
   1   5  10       21.61       20.40      3.84 o 
   2   5  10        0.10       -1.74      1.74 o 
   3   5  10       19.24       15.04      2.63 o 
   4   5  10      471.61      485.69     12.90 o 
   5   5  10       86.63      113.57      6.22 o 
   6   5  10       46.61       36.51      3.92 o 
   7   5  10       22.48       19.25      5.60 o 
   8   5  10      166.59      171.33     12.78 o 
  -7   6  10      220.21      233.92     22.73 o 
  -6   6  10      276.88      270.39     27.29 o 
  -5   6  10       46.37       47.44      6.13 o 
  -4   6  10      217.09      221.91     13.59 o 
  -3   6  10      147.49      155.10      9.11 o 
  -2   6  10        1.09        4.16      4.00 o 
  -1   6  10        4.67        3.06      4.64 o 
   0   6  10      256.36      258.02     18.27 o 
   1   6  10      116.71      123.01      6.34 o 
   2   6  10      817.87      828.06     20.30 o 
   3   6  10       57.16       58.93      3.49 o 
   4   6  10      232.74      216.28     10.18 o 
   5   6  10      105.60       80.67      4.98 o 
   6   6  10        3.04        6.95      3.30 o 
   7   6  10       79.54       80.77      5.75 o 
   8   6  10       45.33       46.30      5.79 o 
  -6   7  10       22.95       27.74      6.64 o 
  -5   7  10      108.57      104.39      8.05 o 
  -4   7  10      588.27      645.53     23.30 o 
  -3   7  10      297.85      323.21     15.97 o 
  -2   7  10       60.18       64.71      7.01 o 
  -1   7  10        0.08        1.89      3.62 o 
   0   7  10      295.97      298.70     11.31 o 
   1   7  10       16.11       14.73      2.64 o 
   2   7  10       38.06       42.62      5.68 o 
   3   7  10        4.07        5.67      2.71 o 
   4   7  10      399.93      386.93     13.84 o 
   5   7  10      118.49      120.81      6.24 o 
   6   7  10       52.36       46.91      4.47 o 
   7   7  10       14.44       10.90      3.90 o 
  -5   8  10       18.83       20.90      6.02 o 
  -4   8  10       26.81       32.13      7.10 o 
  -3   8  10       70.38       79.29      5.84 o 
  -2   8  10      228.74      264.39     10.24 o 
  -1   8  10      308.86      330.08     13.08 o 
   0   8  10      489.50      511.94     14.72 o 
   1   8  10       11.80       11.86      3.11 o 
   2   8  10       62.97       60.15      5.41 o 
   3   8  10      309.39      309.00     16.10 o 
   4   8  10       72.84       64.10      4.39 o 
   5   8  10       41.82       37.02      4.25 o 
   6   8  10       24.35       31.18      4.31 o 
   7   8  10       61.32       61.46      6.33 o 
  -4   9  10       88.32       91.24      6.63 o 
  -3   9  10       40.99       48.08      5.23 o 
  -2   9  10        6.57        5.38      4.76 o 
  -1   9  10        1.83       -0.84      2.77 o 
   0   9  10        2.44       -1.54      2.96 o 
   1   9  10      115.69      117.34      6.29 o 
   2   9  10      717.50      736.52     30.31 o 
   3   9  10      430.96      463.09     21.81 o 
   4   9  10       27.04       26.86      5.41 o 
   5   9  10       52.11       53.66      4.77 o 
   6   9  10        2.28        2.68      4.63 o 
  -3  10  10      165.16      182.72     10.74 o 
  -2  10  10       26.38       29.62      7.30 o 
  -1  10  10        0.43       -0.09      3.21 o 
   0  10  10        1.12        6.14      3.43 o 
   1  10  10       22.35       19.66      3.88 o 
   2  10  10       13.81       15.29      3.98 o 
   3  10  10        8.84       10.57      3.74 o 
   4  10  10        2.02        3.75      3.68 o 
   5  10  10      259.94      216.63     14.04 o 
   0  11  10       31.07       42.95      4.69 o 
   1  11  10        7.16       10.38      4.25 o 
   2  11  10        4.87        5.87      3.95 o 
   3  11  10       44.29       41.97      6.02 o 
  -4  -2  11       15.10       19.67      7.22 o 
  -3  -2  11      230.73      246.41     12.89 o 
  -2  -2  11      384.53      399.12     15.36 o 
  -1  -2  11       50.92       48.81      5.47 o 
   0  -2  11       15.92       18.34      5.37 o 
   1  -2  11       57.62       69.15      6.36 o 
   2  -2  11       98.03      117.73      8.04 o 
  -5  -1  11       14.60       24.61      5.12 o 
  -4  -1  11      144.49      167.86      9.01 o 
  -3  -1  11      125.43      130.81      8.10 o 
  -2  -1  11       35.53       36.75      4.82 o 
  -1  -1  11        7.57        9.88      3.96 o 
   0  -1  11       15.90       18.24      4.45 o 
   1  -1  11      168.96      155.42      8.27 o 
   2  -1  11      189.34      185.59      9.51 o 
   3  -1  11        3.98       -0.72      3.95 o 
   4  -1  11      144.59      164.04     13.45 o 
  -6   0  11       74.95       72.02      9.17 o 
  -5   0  11      184.27      187.20     10.77 o 
  -4   0  11       27.39       36.44      6.73 o 
  -3   0  11        1.18        6.19      4.17 o 
  -2   0  11       55.58       65.77      6.01 o 
  -1   0  11      191.91      205.47     10.81 o 
   0   0  11       39.89       40.16      4.44 o 
   1   0  11       63.01       70.50      5.15 o 
   2   0  11        2.06        1.70      3.49 o 
   3   0  11       15.60       22.00      5.13 o 
   4   0  11      342.12      364.71     14.60 o 
   5   0  11       96.94       76.72      6.56 o 
  -6   1  11       28.28       36.68      7.84 o 
  -5   1  11       29.79       19.92      4.76 o 
  -4   1  11      125.02      105.90      8.15 o 
  -3   1  11      253.55      267.79     11.96 o 
  -2   1  11      503.10      504.22     18.39 o 
  -1   1  11      141.87      166.08     10.35 o 
   0   1  11       12.17        8.19      3.29 o 
   1   1  11        0.33       -3.10      3.10 o 
   2   1  11      268.74      291.27     10.74 o 
   3   1  11      151.83      169.50      7.87 o 
   4   1  11       12.94       15.03      3.95 o 
   5   1  11       28.38       17.50      3.58 o 
   6   1  11        1.66        0.80      8.29 o 
  -7   2  11       90.90       94.65      7.19 o 
  -6   2  11        0.16        4.45      4.32 o 
  -5   2  11       71.12       62.86      6.11 o 
  -4   2  11       53.08       57.34      5.78 o 
  -3   2  11        4.38        8.75      4.74 o 
  -2   2  11      104.78       98.97     14.69 o 
  -1   2  11      211.40      216.09     11.58 o 
   0   2  11       39.29       45.70      4.34 o 
   1   2  11       95.80       98.65      5.61 o 
   2   2  11      115.37      108.02      5.99 o 
   3   2  11       84.17       73.75      5.15 o 
   4   2  11        0.68       -2.84      2.91 o 
   5   2  11      112.07      120.80      5.91 o 
   6   2  11       96.06      110.69      7.79 o 
  -7   3  11      165.81      190.13     10.31 o 
  -6   3  11      235.96      233.57     11.36 o 
  -5   3  11      352.30      325.44     13.79 o 
  -4   3  11      117.21      106.28      7.48 o 
  -3   3  11      137.57      125.26      7.76 o 
  -2   3  11       32.79       41.56      8.41 o 
  -1   3  11       44.81       54.37      6.26 o 
   0   3  11        1.44       -0.20      7.05 o 
   1   3  11        6.50       10.99      3.41 o 
   2   3  11      142.15      149.80      7.70 o 
   3   3  11      131.23      126.66      6.91 o 
   4   3  11      142.20      133.19      6.40 o 
   5   3  11      255.69      266.03     11.93 o 
   6   3  11       43.61       34.62      3.54 o 
  -7   4  11        0.53       -5.12      5.12 o 
  -6   4  11        1.76       -1.51      4.55 o 
  -5   4  11       19.57       27.31      7.34 o 
  -4   4  11       14.77       23.66      5.04 o 
  -3   4  11      391.74      380.68     15.28 o 
  -2   4  11      464.74      432.00     20.55 o 
  -1   4  11      284.03      250.40     13.02 o 
   0   4  11       17.81       10.99      4.67 o 
   1   4  11       35.62       42.70      5.78 o 
   2   4  11      129.33      128.51      6.25 o 
   3   4  11       72.08       82.40      6.50 o 
   4   4  11       39.32       60.50      6.75 o 
   5   4  11       14.91       13.50      2.93 o 
   6   4  11        1.03        0.62      3.08 o 
   7   4  11       81.51       78.28      5.52 o 
  -6   5  11        6.84        5.00      6.06 o 
  -5   5  11        3.71        8.74      4.85 o 
  -4   5  11       43.05       47.66      6.10 o 
  -3   5  11       42.08       38.10      5.55 o 
  -2   5  11        3.06        1.65      4.84 o 
  -1   5  11      129.22      116.00      8.71 o 
   0   5  11      452.73      414.83     34.98 o 
   1   5  11      505.66      463.62     23.47 o 
   2   5  11        5.28        7.62      3.31 o 
   3   5  11        1.32       -1.59      4.50 o 
   4   5  11        0.55       -1.00      3.73 o 
   5   5  11       22.47       27.46      3.58 o 
   6   5  11       61.51       77.78      6.22 o 
   7   5  11        7.54        9.24      3.78 o 
  -6   6  11      315.57      335.48     19.36 o 
  -5   6  11      226.80      214.08     11.72 o 
  -4   6  11      140.16      124.98      8.73 o 
  -3   6  11       32.49       23.91      5.42 o 
  -2   6  11      541.18      509.62     19.25 o 
  -1   6  11       34.55       35.41      6.12 o 
   0   6  11      103.91      101.54     15.03 o 
   1   6  11       10.99       10.31      4.08 o 
   2   6  11      172.31      158.00      8.17 o 
   3   6  11      121.49      128.69      7.76 o 
   4   6  11      159.44      171.47      6.69 o 
   5   6  11       44.33       44.09      4.26 o 
   6   6  11       66.24       59.29      4.81 o 
   7   6  11        0.56        2.12      3.97 o 
  -5   7  11        1.39        0.87      4.96 o 
  -4   7  11       27.54       30.81      6.22 o 
  -3   7  11      181.67      174.56     13.90 o 
  -2   7  11      474.34      471.48     18.50 o 
  -1   7  11       74.24       78.40      6.25 o 
   0   7  11        2.61       -2.20      3.78 o 
   1   7  11        7.01        3.15      5.23 o 
   2   7  11       30.10       32.74      3.22 o 
   3   7  11        5.33        5.80      2.98 o 
   4   7  11        9.46       10.00      3.13 o 
   5   7  11        4.91        2.30      3.33 o 
   6   7  11       35.65       43.05      4.53 o 
  -4   8  11        5.67        9.30      6.14 o 
  -3   8  11       23.82       24.48      6.02 o 
  -2   8  11       30.89       30.79      4.66 o 
  -1   8  11       68.56       72.92      6.17 o 
   0   8  11      588.05      595.86     20.25 o 
   1   8  11      287.71      295.61     11.24 o 
   2   8  11      142.76      129.35      7.03 o 
   3   8  11        6.65        1.87      6.52 o 
   4   8  11        3.37        6.85      3.15 o 
   5   8  11       25.40       33.55      4.34 o 
   6   8  11        2.85        0.77      3.75 o 
  -3   9  11        3.61        1.65      4.36 o 
  -2   9  11       29.39       37.48      5.21 o 
  -1   9  11       45.40       40.31      5.97 o 
   0   9  11        4.11       -0.74      2.77 o 
   1   9  11       29.37       27.63      3.79 o 
   2   9  11        4.90        2.89      3.34 o 
   3   9  11      178.73      178.16      7.99 o 
   4   9  11      179.90      190.80     12.16 o 
   5   9  11      141.68      143.02      7.36 o 
  -1  10  11       44.51       50.45      6.59 o 
   0  10  11       20.88       20.40      3.71 o 
   1  10  11       92.75       96.66      7.92 o 
   2  10  11        1.81        4.40      3.70 o 
   3  10  11        0.21        6.79      5.94 o 
  -2  -1  12       11.00       12.86      5.73 o 
  -1  -1  12       76.11       79.83      6.99 o 
   0  -1  12        8.94        8.63      4.51 o 
   1  -1  12       16.51       32.78      5.24 o 
  -4   0  12      334.42      362.55     16.81 o 
  -3   0  12      195.08      214.29     10.93 o 
  -2   0  12        0.68        2.29      4.48 o 
  -1   0  12       16.64       18.23      5.14 o 
   0   0  12       11.68       21.70      4.52 o 
   1   0  12       15.59       18.71      4.56 o 
   2   0  12       10.11       13.89      4.53 o 
   3   0  12        0.72        4.58      4.33 o 
  -5   1  12      105.06      124.69     16.09 o 
  -4   1  12        2.27       -1.18      5.08 o 
  -3   1  12        3.68        6.74      5.12 o 
  -2   1  12        2.78        4.66      4.41 o 
  -1   1  12      355.94      390.60     15.66 o 
   0   1  12      140.10      134.00      8.39 o 
   1   1  12       92.94      103.42      6.41 o 
   2   1  12        0.11       -2.82      3.49 o 
   3   1  12       98.24      133.92      7.28 o 
   4   1  12       27.94       31.14      5.16 o 
  -5   2  12       50.26       57.12      6.32 o 
  -4   2  12        2.06        2.68      6.87 o 
  -3   2  12      129.66      132.83      9.57 o 
  -2   2  12      107.44      131.38     12.35 o 
  -1   2  12       11.13       12.76      6.66 o 
   0   2  12       65.95       66.17      6.23 o 
   1   2  12      146.34      153.43      7.58 o 
   2   2  12       93.59      106.59      6.40 o 
   3   2  12      106.36      111.28      6.60 o 
   4   2  12       32.09       33.19      4.58 o 
  -5   3  12       96.92       90.49      9.63 o 
  -4   3  12      253.00      236.34     17.45 o 
  -3   3  12      391.01      392.03     36.15 o 
  -2   3  12       56.84       47.27      6.63 o 
  -1   3  12       14.33       14.77      5.12 o 
   0   3  12      109.03      120.00      8.98 o 
   1   3  12        0.46       -2.23      7.29 o 
   2   3  12        3.32       -2.77      3.72 o 
   3   3  12       39.56       35.63      4.83 o 
   4   3  12       25.07       26.36      4.06 o 
   5   3  12      200.86      212.14     15.76 o 
  -5   4  12        1.55        1.63      5.07 o 
  -4   4  12        8.34        0.81      4.71 o 
  -3   4  12       15.99       16.29      5.77 o 
  -2   4  12       45.66       44.26      6.53 o 
  -1   4  12      175.32      185.90     19.93 o 
   0   4  12      374.58      393.19     22.57 o 
   1   4  12       30.81       17.17      5.28 o 
   2   4  12        7.29        7.11      4.95 o 
   3   4  12       53.64       56.97      4.82 o 
   4   4  12       26.22       36.42      4.54 o 
   5   4  12       26.93       22.71      5.61 o 
  -5   5  12        2.07        1.14      5.30 o 
  -4   5  12       25.64       20.50      5.62 o 
  -3   5  12       53.33       65.93      8.29 o 
  -2   5  12        8.10       13.75      6.02 o 
  -1   5  12       21.38       18.47      5.43 o 
   0   5  12       18.28       10.90      5.14 o 
   1   5  12       76.70       67.44      7.16 o 
   2   5  12      494.34      508.51     19.54 o 
   3   5  12      129.11      130.97      6.79 o 
   4   5  12       52.17       55.10      5.64 o 
   5   5  12        1.10       -0.83      4.96 o 
  -5   6  12      227.28      236.01     12.62 o 
  -4   6  12      295.08      299.47     19.18 o 
  -3   6  12      135.42      135.79     13.82 o 
  -2   6  12       38.62       42.01      6.98 o 
  -1   6  12       39.77       33.71      6.60 o 
   0   6  12      135.87      124.25      9.44 o 
   1   6  12       39.58       49.39      5.56 o 
   2   6  12       82.02       73.57      6.41 o 
   3   6  12       19.07       12.19      4.54 o 
   4   6  12        1.01       -0.76      3.93 o 
   5   6  12      136.28      147.43      9.55 o 
  -4   7  12        1.01        2.86      5.53 o 
  -3   7  12        8.49        7.95      5.69 o 
  -2   7  12       10.09        5.94      5.82 o 
  -1   7  12      231.30      202.42     12.77 o 
   0   7  12      186.31      198.74      9.80 o 
   1   7  12        8.12        4.24      4.60 o 
   2   7  12        3.86        1.91      4.53 o 
   3   7  12       41.00       50.60      6.57 o 
   4   7  12        0.09       -1.01      3.11 o 
   5   7  12        7.80        8.85      5.02 o 
  -3   8  12      108.45      107.43      8.85 o 
  -2   8  12        0.74       -5.58      5.58 o 
  -1   8  12      149.17      153.85      8.88 o 
   0   8  12       27.60       20.12      5.11 o 
   1   8  12      189.93      239.52     14.65 o 
   2   8  12      434.01      476.52     31.49 o 
   3   8  12      224.44      249.87     10.55 o 
   4   8  12        5.97        8.80      3.56 o 
  -1   9  12       15.90       17.81      5.84 o 
   0   9  12       21.92       31.85      7.44 o 
   1   9  12        0.04       -0.93      4.92 o 
   2   9  12       13.47       13.73      3.39 o 
   3   9  12        4.39       -0.43      3.43 o 
  -2   2  13        0.97        1.81      5.44 o 
  -1   2  13        5.41        8.19      6.78 o 
   0   2  13       71.77       78.53      8.06 o 
   1   2  13        0.55        1.68      5.20 o 
   2   2  13        1.20        4.89      3.92 o 
  -3   3  13      207.48      216.62     21.87 o 
  -2   3  13      135.60      139.61     10.31 o 
  -1   3  13      100.18      103.74      9.04 o 
   0   3  13        4.94        7.59      5.95 o 
   1   3  13        1.84        0.37      5.44 o 
   2   3  13       33.05       39.16      6.70 o 
   3   3  13       10.86       15.62      4.70 o 
  -3   4  13       88.34      107.60      9.54 o 
  -2   4  13       27.53       21.37      6.34 o 
  -1   4  13       18.33       24.81      6.34 o 
   0   4  13      257.08      277.95     23.64 o 
   1   4  13       33.00       36.65      6.48 o 
   2   4  13      193.69      195.11     11.84 o 
   3   4  13       19.90       18.75      7.31 o 
  -3   5  13        7.80        9.37      6.56 o 
  -2   5  13       68.32       69.37     10.32 o 
  -1   5  13       24.20       26.06      6.47 o 
   0   5  13        0.37       -5.16      5.32 o 
   1   5  13        1.19       -2.72      5.16 o 
   2   5  13        1.55        8.24      6.44 o 
   3   5  13       82.43       75.81      6.75 o 
  -3   6  13      172.77      150.31     17.33 o 
  -2   6  13      396.76      432.48     29.56 o 
  -1   6  13       24.35       22.88      6.63 o 
   0   6  13        4.16        8.60      5.79 o 
   1   6  13       54.41       55.28      9.69 o 
   2   6  13        4.19        0.08      4.75 o 
   3   6  13        5.58       -2.49      8.36 o 
  -2   7  13        2.61       -1.77      5.78 o 
  -1   7  13        6.90       10.34      6.52 o 
   0   7  13       81.43       85.76      9.10 o 
   1   7  13      278.56      312.06     14.40 o 
   2   7  13       12.91        9.26      5.64 o 
   3   7  13        4.52       -4.81      7.76 o 
   0   8  13        9.84        6.15      7.76 o 
   1   8  13       70.82       81.85     12.57 o 
                                                 
